# Supplementary material for: Poly[tetra­aqua­bis­(μ3-oxalato-κ5 O 1,O 2:O 1′:O 1′,O 2′)(μ2-oxalato-κ4 O 1,O 2:O 1′,O 2′)dipraseodymium(III)]
Source: Acta Crystallogr Sect E Struct Rep Online. 2012 Mar 17;68(Pt 4):m444. doi: 10.1107/S1600536812011014 (PMC3343842; doi:10.1107/S1600536812011014)
Supplement: Supplementary file 1 [file e-68-0m444-sup1.cif]

##############################################################################
#                                                                            #
# This CIF contains the data in a paper accepted for publication in          #
# Acta Crystallographica Section E. It conforms to the requirements of       #
# Notes for Authors for Acta Crystallographica Section E, and has been       #
# peer reviewed under the auspices of the IUCr Commission on Journals.       #
#                                                                            #
# Full details of the Crystallographic Information File format               #
# are given in the paper "The Crystallographic Information File (CIF):       #
# a New Standard Archive File for Crystallography" by S. R. Hall, F. H.      #
# Allen and I. D. Brown [Acta Cryst. (1991), A47, 655-685].                  #
#                                                                            #
# The current version of the core CIF dictionary is obtainable from          #
# ftp://ftp.iucr.org/pub/cif_core.dic.                                       #
#                                                                            #
# Software is freely available for graphical display of the structure(s)     #
# in this CIF. For information consult the CIF software page                 #
# http://www.iucr.org/resources/cif/software.                                #
#                                                                            #
# This file may be used for bona fide research purposes within the           #
# scientific community so long as proper attribution is given to the journal # 
# article from which it was obtained.                                        #
#                                                                            #
##############################################################################
data_I
_audit_creation_method     SHELXL-97
_chemical_name_systematic
;
Poly[tetraaquabis(\m~3~-oxalato-
\k^5^<i>O</i>^1^,<i>O</i>^2^:<i>O</i>^1'^:<i>O</i>^1'^,<i>O</i>^2'^)(\m~2~-
oxalato-
\k^4^<i>O</i>^1^,<i>O</i>^2^:<i>O</i>^1'^,<i>O</i>^2'^)dipraseodymium(III)]
;
_chemical_name_common     ?
_chemical_formula_moiety     'C6 H8 O16 Pr2'
_chemical_formula_sum     'C6 H8 O16 Pr2'
_chemical_formula_iupac     '[Pr2 (C2 O4)3 (H2 O)4]'
_chemical_formula_weight     617.94
_chemical_melting_point     ?
_symmetry_cell_setting     orthorhombic
_symmetry_space_group_name_H-M     'P 21 21 21'
_symmetry_space_group_name_Hall     'P 2ac 2ab'
loop_
    _symmetry_equiv_pos_as_xyz
    'x, y, z'
    '-x+1/2, -y, z+1/2'
    '-x, y+1/2, -z+1/2'
    'x+1/2, -y+1/2, -z'
_cell_length_a     8.6358(17)
_cell_length_b     9.5356(19)
_cell_length_c     16.885(3)
_cell_angle_alpha     90.00
_cell_angle_beta     90.00
_cell_angle_gamma     90.00
_cell_volume     1390.4(5)
_cell_formula_units_Z     4
_cell_measurement_reflns_used     3600
_cell_measurement_theta_min     1.36
_cell_measurement_theta_max     28.0
_cell_measurement_temperature     293(2)
_exptl_crystal_description     block
_exptl_crystal_colour     green
_exptl_crystal_size_max     0.23
_exptl_crystal_size_mid     0.22
_exptl_crystal_size_min     0.20
_exptl_crystal_density_diffrn     2.952
_exptl_crystal_density_meas     ?
_exptl_crystal_density_method     'not measured'
_exptl_crystal_F_000     1160
_exptl_absorpt_coefficient_mu     7.018
_exptl_absorpt_correction_type     multi-scan
_exptl_absorpt_process_details     '(CrystalClear; Rigaku, 2002)'
_exptl_absorpt_correction_T_min     0.2952
_exptl_absorpt_correction_T_max     0.3342
_exptl_special_details
;
;
_diffrn_ambient_temperature     293(2)
_diffrn_radiation_type     MoK\a
_diffrn_radiation_wavelength     0.71073
_diffrn_radiation_source     'fine-focus sealed tube'
_diffrn_radiation_monochromator     graphite
_diffrn_measurement_device_type     'Rigaku Mercury CCD'
_diffrn_measurement_method     '\w scans'
_diffrn_detector_area_resol_mean     ?
_diffrn_reflns_number     13654
_diffrn_reflns_av_R_equivalents     0.0473
_diffrn_reflns_av_sigmaI/netI     0.0396
_diffrn_reflns_theta_min     3.18
_diffrn_reflns_theta_max     27.44
_diffrn_reflns_theta_full     27.44
_diffrn_measured_fraction_theta_max     0.998
_diffrn_measured_fraction_theta_full     0.998
_diffrn_reflns_limit_h_min     -9
_diffrn_reflns_limit_h_max     11
_diffrn_reflns_limit_k_min     -12
_diffrn_reflns_limit_k_max     12
_diffrn_reflns_limit_l_min     -21
_diffrn_reflns_limit_l_max     21
_diffrn_standards_number     ?
_diffrn_standards_interval_count     ?
_diffrn_standards_interval_time     ?
_diffrn_standards_decay_%     ?
_refine_special_details
;
Refinement of <i>F</i>^2^ against ALL reflections. The weighted <i>R</i>-factor
<i>wR</i> and goodness of fit <i>S</i> are based on <i>F</i>^2^, conventional
<i>R</i>-factors <i>R</i> are based on <i>F</i>, with <i>F</i> set to zero for
negative <i>F</i>^2^. The threshold expression of <i>F</i>^2^ >
\s(<i>F</i>^2^) is used only for calculating <i>R</i>-factors(gt) <i>etc</i>.
and is not relevant to the choice of reflections for refinement.
<i>R</i>-factors based on <i>F</i>^2^ are statistically about twice as large
as those based on <i>F</i>, and <i>R</i>- factors based on ALL data will be
even larger.
;
_reflns_number_total     3181
_reflns_number_gt     2826
_reflns_threshold_expression     I>2\s(I)
_refine_ls_structure_factor_coef     Fsqd
_refine_ls_matrix_type     full
_refine_ls_R_factor_all     0.0334
_refine_ls_R_factor_gt     0.0285
_refine_ls_wR_factor_gt     0.0687
_refine_ls_wR_factor_ref     0.0715
_refine_ls_goodness_of_fit_ref     1.040
_refine_ls_restrained_S_all     1.040
_refine_ls_number_reflns     3181
_refine_ls_number_parameters     217
_refine_ls_number_restraints     0
_refine_ls_hydrogen_treatment     constr
_refine_ls_weighting_scheme     calc
_refine_ls_weighting_details
         'calc w=1/[\s^2^(Fo^2^)+(0.0284P)^2^+3.2010P] where P=(Fo^2^+2Fc^2^)/3'
_atom_sites_solution_hydrogens     geom
_atom_sites_solution_primary     direct
_atom_sites_solution_secondary     difmap
_refine_ls_shift/su_max     0.001
_refine_ls_shift/su_mean     0.000
_refine_diff_density_max     1.339
_refine_diff_density_min     -1.439
_refine_ls_extinction_method     none
_refine_ls_extinction_coef     ?
_refine_ls_abs_structure_details     'Flack (1983), 1344 Friedel pairs'
_refine_ls_abs_structure_Flack     0.49(3)
loop_
    _atom_type_symbol
    _atom_type_description
    _atom_type_scat_dispersion_real
    _atom_type_scat_dispersion_imag
    _atom_type_scat_source
    'C' 'C' 0.0033 0.0016
                         'International Tables Vol C Tables 4.2.6.8 and 6.1.1.4'
    'H' 'H' 0.0000 0.0000
                         'International Tables Vol C Tables 4.2.6.8 and 6.1.1.4'
    'O' 'O' 0.0106 0.0060
                         'International Tables Vol C Tables 4.2.6.8 and 6.1.1.4'
    'Pr' 'Pr' -0.2180 2.8214
                         'International Tables Vol C Tables 4.2.6.8 and 6.1.1.4'
_computing_data_collection     'CrystalClear (Rigaku, 2002)'
_computing_cell_refinement     'CrystalClear (Rigaku, 2002)'
_computing_data_reduction     'CrystalStructure (Rigaku/MSC, 2002)'
_computing_structure_solution     'SHELXS97 (Sheldrick, 2008)'
_computing_structure_refinement     'SHELXL97 (Sheldrick, 2008)'
_computing_molecular_graphics     'ORTEPII (Johnson, 1976)'
_computing_publication_material     'SHELXL97 (Sheldrick, 2008)'
loop_
    _atom_site_type_symbol
    _atom_site_label
    _atom_site_fract_x
    _atom_site_fract_y
    _atom_site_fract_z
    _atom_site_U_iso_or_equiv
    _atom_site_adp_type
    _atom_site_calc_flag
    _atom_site_refinement_flags
    _atom_site_occupancy
    _atom_site_symmetry_multiplicity
    _atom_site_disorder_assembly
    _atom_site_disorder_group
    Pr Pr1 0.37510(4) 0.75389(2) 0.143154(14) 0.01214(9) Uani d . 1 1 . .
    Pr Pr2 -0.12589(4) 0.26126(3) 0.137142(14) 0.01185(8) Uani d . 1 1 . .
    O O1 0.3263(5) 0.4984(4) 0.1336(3) 0.0245(10) Uani d . 1 1 . .
    O O2 0.1023(5) 0.6852(4) 0.1081(2) 0.0220(9) Uani d . 1 1 . .
    O O3 0.1479(5) 0.3304(5) 0.1473(3) 0.0383(12) Uani d . 1 1 . .
    O O4 -0.0761(5) 0.5159(5) 0.1102(3) 0.0236(10) Uani d . 1 1 . .
    O O5 0.5734(5) 0.8913(4) 0.0744(2) 0.0220(9) Uani d . 1 1 . .
    O O6 0.4832(5) 0.9677(5) 0.2184(2) 0.0221(9) Uani d . 1 1 . .
    O O7 0.6490(5) 1.1490(4) 0.2172(2) 0.0209(9) Uani d . 1 1 . .
    O O8 0.7467(5) 1.0643(5) 0.0716(3) 0.0255(10) Uani d . 1 1 . .
    O O9 0.0572(5) 0.0999(5) 0.0683(2) 0.0205(9) Uani d . 1 1 . .
    O O10 -0.0198(5) 0.0560(4) 0.2191(2) 0.0230(9) Uani d . 1 1 . .
    O O11 0.1596(4) -0.1155(4) 0.2289(2) 0.0186(9) Uani d . 1 1 . .
    O O12 0.2521(5) -0.0484(4) 0.0791(2) 0.0219(9) Uani d . 1 1 . .
    O O1W 0.4097(7) 0.6778(5) 0.0052(2) 0.0361(14) Uani d . 1 1 . .
    H H1W 0.4747 0.7253 -0.0215 0.054 Uiso d R 1 1 . .
    H H2W 0.3561 0.6140 -0.0168 0.054 Uiso d R 1 1 . .
    O O2W 0.6418(6) 0.6597(5) 0.1743(3) 0.0357(11) Uani d . 1 1 . .
    H H3W 0.7010 0.6599 0.1341 0.053 Uiso d R 1 1 . .
    H H4W 0.6369 0.5950 0.2088 0.053 Uiso d R 1 1 . .
    O O3W -0.1196(7) 0.3125(5) -0.0081(2) 0.0296(10) Uani d . 1 1 . .
    H H5W -0.1447 0.3960 -0.0200 0.044 Uiso d R 1 1 . .
    H H6W -0.1567 0.2530 -0.0404 0.044 Uiso d R 1 1 . .
    O O4W -0.3828(6) 0.3679(5) 0.0986(2) 0.0303(10) Uani d . 1 1 . .
    H H7W -0.4443 0.4093 0.1304 0.045 Uiso d R 1 1 . .
    H H8W -0.4120 0.3834 0.0513 0.045 Uiso d R 1 1 . .
    C C1 0.1907(7) 0.4536(6) 0.1341(4) 0.0214(13) Uani d . 1 1 . .
    C C2 0.0597(7) 0.5610(6) 0.1160(3) 0.0196(12) Uani d . 1 1 . .
    C C3 0.6393(7) 0.9949(6) 0.1035(3) 0.0160(12) Uani d . 1 1 . .
    C C4 0.5861(6) 1.0398(6) 0.1870(3) 0.0169(12) Uani d . 1 1 . .
    C C5 0.1355(7) 0.0127(5) 0.1057(3) 0.0164(11) Uani d . 1 1 . .
    C C6 0.0863(6) -0.0190(6) 0.1925(3) 0.0166(12) Uani d . 1 1 . .
loop_
    _atom_site_aniso_label
    _atom_site_aniso_U_11
    _atom_site_aniso_U_22
    _atom_site_aniso_U_33
    _atom_site_aniso_U_12
    _atom_site_aniso_U_13
    _atom_site_aniso_U_23
    Pr1 0.01379(15) 0.00894(14) 0.01370(14) -0.00143(13) 0.00092(11) 0.00098(9)
    Pr2 0.01324(15) 0.00861(13) 0.01371(14) -0.00137(13) 0.00076(12) -0.00112(9)
    O1 0.025(2) 0.013(2) 0.035(2) -0.0023(16) -0.001(2) 0.0004(18)
    O2 0.019(2) 0.019(2) 0.028(2) -0.0007(18) -0.0038(19) 0.0043(16)
    O3 0.018(2) 0.0103(19) 0.086(4) -0.0033(18) -0.005(2) 0.009(2)
    O4 0.022(2) 0.018(2) 0.031(2) -0.0029(16) -0.0023(19) 0.0017(18)
    O5 0.030(2) 0.015(2) 0.020(2) -0.0103(17) 0.0063(18) -0.0088(17)
    O6 0.025(2) 0.025(2) 0.0165(18) -0.0139(18) 0.0081(18) -0.0051(18)
    O7 0.028(2) 0.0162(19) 0.0188(18) -0.0058(17) 0.0033(19) -0.0052(15)
    O8 0.030(2) 0.022(3) 0.024(2) -0.0126(19) 0.010(2) -0.0098(19)
    O9 0.025(2) 0.020(2) 0.0162(19) 0.0110(18) 0.0016(18) 0.0036(17)
    O10 0.027(2) 0.024(2) 0.019(2) 0.0093(18) 0.0056(19) 0.0051(19)
    O11 0.021(2) 0.019(2) 0.0155(18) 0.0023(16) -0.0005(17) 0.0045(15)
    O12 0.027(2) 0.017(2) 0.022(2) 0.0088(18) 0.0093(18) 0.0092(18)
    O1W 0.056(4) 0.027(3) 0.025(2) -0.023(2) 0.016(2) -0.0094(17)
    O2W 0.030(3) 0.030(3) 0.046(3) 0.008(2) 0.003(3) 0.006(2)
    O3W 0.046(3) 0.020(2) 0.024(2) 0.007(3) 0.002(2) 0.0062(15)
    O4W 0.027(2) 0.038(3) 0.027(2) 0.008(2) -0.001(2) 0.0004(17)
    C1 0.022(3) 0.013(3) 0.029(3) -0.003(2) 0.002(3) 0.000(3)
    C2 0.027(3) 0.018(3) 0.014(3) -0.001(2) 0.000(2) -0.001(2)
    C3 0.016(3) 0.015(3) 0.017(3) 0.002(3) 0.004(3) -0.0010(18)
    C4 0.021(3) 0.014(3) 0.015(3) -0.001(2) -0.001(2) -0.002(2)
    C5 0.022(3) 0.009(3) 0.018(3) 0.000(3) 0.000(3) 0.0023(18)
    C6 0.020(3) 0.016(3) 0.014(2) -0.001(2) -0.002(2) 0.002(2)
_geom_special_details
;
All e.s.d.'s (except the e.s.d. in the dihedral angle between two l.s. planes)
are estimated using the full covariance matrix. The cell e.s.d.'s are taken
into account individually in the estimation of e.s.d.'s in distances, angles
and torsion angles; correlations between e.s.d.'s in cell parameters are only
used when they are defined by crystal symmetry. An approximate (isotropic)
treatment of cell e.s.d.'s is used for estimating e.s.d.'s involving l.s.
planes.
;
loop_
    _geom_bond_atom_site_label_1
    _geom_bond_atom_site_label_2
    _geom_bond_site_symmetry_2
    _geom_bond_distance
    _geom_bond_publ_flag
    Pr1 O12 1_565 2.419(4) ?
    Pr1 O5 . 2.449(4) ?
    Pr1 O1W . 2.458(4) ?
    Pr1 O1 . 2.478(4) ?
    Pr1 O2 . 2.516(4) ?
    Pr1 O2W . 2.527(5) ?
    Pr1 O7 3_645 2.570(4) ?
    Pr1 O6 . 2.578(4) ?
    Pr1 O11 1_565 2.666(4) ?
    Pr2 O8 1_445 2.442(4) ?
    Pr2 O3 . 2.460(4) ?
    Pr2 O9 . 2.494(4) ?
    Pr2 O3W . 2.501(4) ?
    Pr2 O4 . 2.508(4) ?
    Pr2 O4W . 2.526(5) ?
    Pr2 O11 3 2.565(4) ?
    Pr2 O10 . 2.566(4) ?
    Pr2 O7 1_445 2.598(4) ?
    O1 C1 . 1.247(7) ?
    O2 C2 . 1.247(7) ?
    O3 C1 . 1.252(7) ?
    O4 C2 . 1.253(7) ?
    O5 C3 . 1.241(6) ?
    O6 C4 . 1.242(7) ?
    O7 C4 . 1.281(7) ?
    O8 C3 . 1.261(7) ?
    O9 C5 . 1.244(7) ?
    O10 C6 . 1.247(7) ?
    O11 C6 . 1.275(7) ?
    O12 C5 . 1.247(7) ?
    O1W H1W . 0.8500 ?
    O1W H2W . 0.8501 ?
    O2W H3W . 0.8500 ?
    O2W H4W . 0.8500 ?
    O3W H5W . 0.8500 ?
    O3W H6W . 0.8499 ?
    O4W H7W . 0.8511 ?
    O4W H8W . 0.8513 ?
    C1 C2 . 1.556(9) ?
    C3 C4 . 1.544(7) ?
    C5 C6 . 1.555(8) ?
loop_
    _geom_angle_atom_site_label_1
    _geom_angle_atom_site_label_2
    _geom_angle_atom_site_label_3
    _geom_angle_site_symmetry_1
    _geom_angle_site_symmetry_3
    _geom_angle
    _geom_angle_publ_flag
    O12 Pr1 O5 1_565 . 71.23(15) ?
    O12 Pr1 O1W 1_565 . 81.93(16) ?
    O5 Pr1 O1W . . 67.89(15) ?
    O12 Pr1 O1 1_565 . 131.49(15) ?
    O5 Pr1 O1 . . 127.89(14) ?
    O1W Pr1 O1 . . 70.66(15) ?
    O12 Pr1 O2 1_565 . 71.72(14) ?
    O5 Pr1 O2 . . 133.05(13) ?
    O1W Pr1 O2 . . 79.30(16) ?
    O1 Pr1 O2 . . 64.51(14) ?
    O12 Pr1 O2W 1_565 . 140.37(15) ?
    O5 Pr1 O2W . . 69.61(15) ?
    O1W Pr1 O2W . . 88.94(17) ?
    O1 Pr1 O2W . . 79.57(15) ?
    O2 Pr1 O2W . . 144.08(15) ?
    O12 Pr1 O7 1_565 3_645 132.68(13) ?
    O5 Pr1 O7 . 3_645 134.42(14) ?
    O1W Pr1 O7 . 3_645 139.87(15) ?
    O1 Pr1 O7 . 3_645 70.32(14) ?
    O2 Pr1 O7 . 3_645 92.21(13) ?
    O2W Pr1 O7 . 3_645 75.20(14) ?
    O12 Pr1 O6 1_565 . 76.29(15) ?
    O5 Pr1 O6 . . 63.73(12) ?
    O1W Pr1 O6 . . 131.05(14) ?
    O1 Pr1 O6 . . 150.63(14) ?
    O2 Pr1 O6 . . 131.37(13) ?
    O2W Pr1 O6 . . 81.29(14) ?
    O7 Pr1 O6 3_645 . 83.38(13) ?
    O12 Pr1 O11 1_565 1_565 64.69(12) ?
    O5 Pr1 O11 . 1_565 119.72(13) ?
    O1W Pr1 O11 . 1_565 137.50(16) ?
    O1 Pr1 O11 . 1_565 112.07(13) ?
    O2 Pr1 O11 . 1_565 66.14(12) ?
    O2W Pr1 O11 . 1_565 133.55(12) ?
    O7 Pr1 O11 3_645 1_565 68.09(12) ?
    O6 Pr1 O11 . 1_565 67.40(12) ?
    O8 Pr2 O3 1_445 . 132.12(15) ?
    O8 Pr2 O9 1_445 . 66.40(15) ?
    O3 Pr2 O9 . . 65.72(15) ?
    O8 Pr2 O3W 1_445 . 73.46(15) ?
    O3 Pr2 O3W . . 89.72(18) ?
    O9 Pr2 O3W . . 69.50(14) ?
    O8 Pr2 O4 1_445 . 137.69(15) ?
    O3 Pr2 O4 . . 65.69(14) ?
    O9 Pr2 O4 . . 113.85(14) ?
    O3W Pr2 O4 . . 68.22(15) ?
    O8 Pr2 O4W 1_445 . 78.30(16) ?
    O3 Pr2 O4W . . 138.94(15) ?
    O9 Pr2 O4W . . 133.26(13) ?
    O3W Pr2 O4W . . 71.82(15) ?
    O4 Pr2 O4W . . 73.38(14) ?
    O8 Pr2 O11 1_445 3 134.49(13) ?
    O3 Pr2 O11 . 3 85.69(15) ?
    O9 Pr2 O11 . 3 139.96(13) ?
    O3W Pr2 O11 . 3 141.03(13) ?
    O4 Pr2 O11 . 3 74.70(14) ?
    O4W Pr2 O11 . 3 86.72(13) ?
    O8 Pr2 O10 1_445 . 79.57(15) ?
    O3 Pr2 O10 . . 79.85(14) ?
    O9 Pr2 O10 . . 63.55(13) ?
    O3W Pr2 O10 . . 132.08(14) ?
    O4 Pr2 O10 . . 140.82(14) ?
    O4W Pr2 O10 . . 139.42(14) ?
    O11 Pr2 O10 3 . 85.07(13) ?
    O8 Pr2 O7 1_445 1_445 65.29(13) ?
    O3 Pr2 O7 . 1_445 142.48(15) ?
    O9 Pr2 O7 . 1_445 117.55(13) ?
    O3W Pr2 O7 . 1_445 127.34(15) ?
    O4 Pr2 O7 . 1_445 128.43(13) ?
    O4W Pr2 O7 . 1_445 69.05(14) ?
    O11 Pr2 O7 3 1_445 69.21(11) ?
    O10 Pr2 O7 . 1_445 70.88(13) ?
    C1 O1 Pr1 . . 119.7(4) ?
    C2 O2 Pr1 . . 119.9(4) ?
    C1 O3 Pr2 . . 121.5(4) ?
    C2 O4 Pr2 . . 118.6(4) ?
    C3 O5 Pr1 . . 123.9(4) ?
    C4 O6 Pr1 . . 119.1(3) ?
    C4 O7 Pr1 . 3_655 130.3(3) ?
    C4 O7 Pr2 . 1_665 116.5(3) ?
    Pr1 O7 Pr2 3_655 1_665 112.19(14) ?
    C3 O8 Pr2 . 1_665 122.8(3) ?
    C5 O9 Pr2 . . 121.3(4) ?
    C6 O10 Pr2 . . 120.4(3) ?
    C6 O11 Pr2 . 3_545 134.4(3) ?
    C6 O11 Pr1 . 1_545 114.9(3) ?
    Pr2 O11 Pr1 3_545 1_545 110.13(14) ?
    C5 O12 Pr1 . 1_545 123.9(3) ?
    Pr1 O1W H1W . . 115.2 ?
    Pr1 O1W H2W . . 124.0 ?
    H1W O1W H2W . . 120.6 ?
    Pr1 O2W H3W . . 112.4 ?
    Pr1 O2W H4W . . 110.8 ?
    H3W O2W H4W . . 125.4 ?
    Pr2 O3W H5W . . 114.3 ?
    Pr2 O3W H6W . . 119.4 ?
    H5W O3W H6W . . 112.1 ?
    Pr2 O4W H7W . . 124.9 ?
    Pr2 O4W H8W . . 124.9 ?
    H7W O4W H8W . . 109.1 ?
    O1 C1 O3 . . 126.9(6) ?
    O1 C1 C2 . . 117.2(5) ?
    O3 C1 C2 . . 116.0(5) ?
    O2 C2 O4 . . 126.4(6) ?
    O2 C2 C1 . . 115.6(5) ?
    O4 C2 C1 . . 118.0(5) ?
    O5 C3 O8 . . 125.9(5) ?
    O5 C3 C4 . . 116.5(5) ?
    O8 C3 C4 . . 117.6(5) ?
    O6 C4 O7 . . 125.7(5) ?
    O6 C4 C3 . . 116.7(5) ?
    O7 C4 C3 . . 117.6(5) ?
    O9 C5 O12 . . 124.6(5) ?
    O9 C5 C6 . . 117.4(5) ?
    O12 C5 C6 . . 118.0(5) ?
    O10 C6 O11 . . 127.2(5) ?
    O10 C6 C5 . . 115.4(5) ?
    O11 C6 C5 . . 117.3(5) ?
loop_
    _geom_torsion_atom_site_label_1
    _geom_torsion_atom_site_label_2
    _geom_torsion_atom_site_label_3
    _geom_torsion_atom_site_label_4
    _geom_torsion_site_symmetry_1
    _geom_torsion_site_symmetry_2
    _geom_torsion_site_symmetry_3
    _geom_torsion_site_symmetry_4
    _geom_torsion
    _geom_torsion_publ_flag
    O12 Pr1 O1 C1 1_565 . . . -43.6(5) ?
    O5 Pr1 O1 C1 . . . . -141.8(4) ?
    O1W Pr1 O1 C1 . . . . -103.0(5) ?
    O2 Pr1 O1 C1 . . . . -15.9(4) ?
    O2W Pr1 O1 C1 . . . . 164.5(5) ?
    O7 Pr1 O1 C1 3_645 . . . 86.6(5) ?
    O6 Pr1 O1 C1 . . . . 114.3(5) ?
    O11 Pr1 O1 C1 1_565 . . . 31.5(5) ?
    O12 Pr1 O2 C2 1_565 . . . 171.5(4) ?
    O5 Pr1 O2 C2 . . . . 132.1(4) ?
    O1W Pr1 O2 C2 . . . . 86.6(4) ?
    O1 Pr1 O2 C2 . . . . 13.0(4) ?
    O2W Pr1 O2 C2 . . . . 13.6(5) ?
    O7 Pr1 O2 C2 3_645 . . . -53.9(4) ?
    O6 Pr1 O2 C2 . . . . -137.1(4) ?
    O11 Pr1 O2 C2 1_565 . . . -118.8(4) ?
    O8 Pr2 O3 C1 1_445 . . . 132.1(5) ?
    O9 Pr2 O3 C1 . . . . 132.4(6) ?
    O3W Pr2 O3 C1 . . . . 64.9(5) ?
    O4 Pr2 O3 C1 . . . . -1.2(5) ?
    O4W Pr2 O3 C1 . . . . 3.6(6) ?
    O11 Pr2 O3 C1 3 . . . -76.4(5) ?
    O10 Pr2 O3 C1 . . . . -162.1(5) ?
    O7 Pr2 O3 C1 1_445 . . . -123.3(5) ?
    O8 Pr2 O4 C2 1_445 . . . -128.4(4) ?
    O3 Pr2 O4 C2 . . . . -1.8(4) ?
    O9 Pr2 O4 C2 . . . . -47.9(5) ?
    O3W Pr2 O4 C2 . . . . -101.8(5) ?
    O4W Pr2 O4 C2 . . . . -178.4(5) ?
    O11 Pr2 O4 C2 3 . . . 90.4(4) ?
    O10 Pr2 O4 C2 . . . . 28.9(5) ?
    O7 Pr2 O4 C2 1_445 . . . 137.0(4) ?
    O12 Pr1 O5 C3 1_565 . . . 85.5(5) ?
    O1W Pr1 O5 C3 . . . . 174.2(5) ?
    O1 Pr1 O5 C3 . . . . -146.1(4) ?
    O2 Pr1 O5 C3 . . . . 125.0(4) ?
    O2W Pr1 O5 C3 . . . . -88.3(5) ?
    O7 Pr1 O5 C3 3_645 . . . -46.6(5) ?
    O6 Pr1 O5 C3 . . . . 1.8(4) ?
    O11 Pr1 O5 C3 1_565 . . . 41.0(5) ?
    O12 Pr1 O6 C4 1_565 . . . -76.9(4) ?
    O5 Pr1 O6 C4 . . . . -1.3(4) ?
    O1W Pr1 O6 C4 . . . . -10.7(5) ?
    O1 Pr1 O6 C4 . . . . 120.0(4) ?
    O2 Pr1 O6 C4 . . . . -126.7(4) ?
    O2W Pr1 O6 C4 . . . . 70.2(4) ?
    O7 Pr1 O6 C4 3_645 . . . 146.1(4) ?
    O11 Pr1 O6 C4 1_565 . . . -144.9(4) ?
    O8 Pr2 O9 C5 1_445 . . . -102.6(5) ?
    O3 Pr2 O9 C5 . . . . 77.7(4) ?
    O3W Pr2 O9 C5 . . . . 177.1(5) ?
    O4 Pr2 O9 C5 . . . . 123.9(4) ?
    O4W Pr2 O9 C5 . . . . -146.9(4) ?
    O11 Pr2 O9 C5 3 . . . 29.4(5) ?
    O10 Pr2 O9 C5 . . . . -12.7(4) ?
    O7 Pr2 O9 C5 1_445 . . . -60.5(5) ?
    O8 Pr2 O10 C6 1_445 . . . 77.6(4) ?
    O3 Pr2 O10 C6 . . . . -58.9(4) ?
    O9 Pr2 O10 C6 . . . . 8.9(4) ?
    O3W Pr2 O10 C6 . . . . 21.4(5) ?
    O4 Pr2 O10 C6 . . . . -87.1(5) ?
    O4W Pr2 O10 C6 . . . . 135.4(4) ?
    O11 Pr2 O10 C6 3 . . . -145.4(4) ?
    O7 Pr2 O10 C6 1_445 . . . 144.9(5) ?
    Pr1 O1 C1 O3 . . . . -163.0(6) ?
    Pr1 O1 C1 C2 . . . . 17.5(7) ?
    Pr2 O3 C1 O1 . . . . -176.1(5) ?
    Pr2 O3 C1 C2 . . . . 3.5(8) ?
    Pr1 O2 C2 O4 . . . . 170.7(5) ?
    Pr1 O2 C2 C1 . . . . -9.8(7) ?
    Pr2 O4 C2 O2 . . . . -176.5(5) ?
    Pr2 O4 C2 C1 . . . . 4.0(7) ?
    O1 C1 C2 O2 . . . . -5.0(8) ?
    O3 C1 C2 O2 . . . . 175.4(6) ?
    O1 C1 C2 O4 . . . . 174.6(5) ?
    O3 C1 C2 O4 . . . . -5.0(9) ?
    Pr1 O5 C3 O8 . . . . 176.5(5) ?
    Pr1 O5 C3 C4 . . . . -2.1(7) ?
    Pr2 O8 C3 O5 1_665 . . . -177.6(5) ?
    Pr2 O8 C3 C4 1_665 . . . 1.0(7) ?
    Pr1 O6 C4 O7 . . . . 179.3(4) ?
    Pr1 O6 C4 C3 . . . . 0.9(6) ?
    Pr1 O7 C4 O6 3_655 . . . 8.5(9) ?
    Pr2 O7 C4 O6 1_665 . . . 175.9(5) ?
    Pr1 O7 C4 C3 3_655 . . . -173.1(3) ?
    Pr2 O7 C4 C3 1_665 . . . -5.7(6) ?
    O5 C3 C4 O6 . . . . 0.7(8) ?
    O8 C3 C4 O6 . . . . -178.0(6) ?
    O5 C3 C4 O7 . . . . -177.8(6) ?
    O8 C3 C4 O7 . . . . 3.4(8) ?
    Pr2 O9 C5 O12 . . . . -163.2(4) ?
    Pr2 O9 C5 C6 . . . . 15.3(7) ?
    Pr1 O12 C5 O9 1_545 . . . -168.6(4) ?
    Pr1 O12 C5 C6 1_545 . . . 12.9(7) ?
    Pr2 O10 C6 O11 . . . . 173.1(4) ?
    Pr2 O10 C6 C5 . . . . -5.4(7) ?
    Pr2 O11 C6 O10 3_545 . . . 9.0(9) ?
    Pr1 O11 C6 O10 1_545 . . . 179.4(5) ?
    Pr2 O11 C6 C5 3_545 . . . -172.6(3) ?
    Pr1 O11 C6 C5 1_545 . . . -2.2(6) ?
    O9 C5 C6 O10 . . . . -6.3(8) ?
    O12 C5 C6 O10 . . . . 172.3(5) ?
    O9 C5 C6 O11 . . . . 175.1(5) ?
    O12 C5 C6 O11 . . . . -6.4(8) ?
loop_
    _geom_hbond_atom_site_label_D
    _geom_hbond_atom_site_label_H
    _geom_hbond_atom_site_label_A
    _geom_hbond_site_symmetry_A
    _geom_hbond_distance_DH
    _geom_hbond_distance_HA
    _geom_hbond_distance_DA
    _geom_hbond_angle_DHA
    O1W H1W O2 4_565 0.85 2.02 2.852(6) 166
    O1W H2W O8 4_465 0.85 2.15 2.998(6) 173
    O2W H3W O4 1_655 0.85 2.40 2.998(6) 128
    O2W H4W O6 3_645 0.85 2.01 2.792(6) 152
    O3W H5W O12 4_455 0.85 1.97 2.780(6) 158
    O3W H6W O3 4_455 0.85 2.60 3.379(7) 154
    O4W H7W O1 1_455 0.85 2.16 2.865(6) 140
    O4W H8W O9 4_455 0.85 2.04 2.882(6) 169
data_global
_journal_date_recd_electronic     2012-02-23
_journal_date_accepted     2012-03-13
_journal_name_full     'Acta Crystallographica, Section E'
_journal_year     2012
_journal_volume     68
_journal_issue      4
_journal_page_first     m444
_journal_page_last     m444
_journal_paper_category     QM
_journal_paper_doi     10.1107/S1600536812011014
_journal_coeditor_code     HY2521
_publ_contact_author_name     'Hao, Cheng-Jun'
_publ_contact_author_address
;
College of Chemistry and Chemical Engineering
Pingdingshan University
Pingdingshan 467000
People's Republic of China
;
_publ_contact_author_email     haochengjun2008@163.com
_publ_contact_author_fax     '86 0375 4910032'
_publ_contact_author_phone     '86 0375 4910032'
_publ_section_title
;\
Poly[tetraaquabis(\m~3~-oxalato-\k^5^<i>O</i>^1^,<i>O</i>^2^:<i>O</i>^1'^:\
<i>O</i>^1'^,<i>O</i>^2'^)(\m~2~-oxalato-\k^4^<i>O</i>^1^,<i>O</i>^2^:\
<i>O</i>^1'^,<i>O</i>^2'^)dipraseodymium(III)]
;
loop_
    _publ_author_name
    _publ_author_footnote
    _publ_author_address
    'Hao, Cheng-Jun' .
;
College of Chemistry and Chemical Engineering
Pingdingshan University
Pingdingshan 467000
People's Republic of China
;
    'Xie, Hui ' .
;
College of Chemistry and Chemical Engineering
Pingdingshan University
Pingdingshan 467000
People's Republic of China
;
