# Supplementary material for: Poly[tetra­aqua­bis­(μ3-oxalato-κ5 O 1,O 2:O 1′:O 1′,O 2′)(μ2-oxalato-κ4 O 1,O 2:O 1′,O 2′)dipraseodymium(III)]
Source: Acta Crystallogr Sect E Struct Rep Online. 2012 Mar 17;68(Pt 4):m444. doi: 10.1107/S1600536812011014 (PMC3343842; doi:10.1107/S1600536812011014)
Supplement: Supplementary file 2 [file e-68-0m444-Isup2.hkl]

# 
# h,k,l, Fc-squared, Fo-squared, sigma(Fo-squared) and status flag 
# 
data_I
_shelx_title ' 2 in P2(1)2(1)2(1)' 
_shelx_refln_list_code          4 
_shelx_F_calc_maximum      469.34 
_exptl_crystal_F_000      1160.00 
_reflns_d_resolution_high  0.7712 
 
loop_ 
 _symmetry_equiv_pos_as_xyz 
 'x, y, z' 
 '-x+1/2, -y, z+1/2' 
 '-x, y+1/2, -z+1/2' 
 'x+1/2, -y+1/2, -z' 
 
_cell_length_a     8.6358 
_cell_length_b     9.5356 
_cell_length_c    16.8849 
_cell_angle_alpha  90.000 
_cell_angle_beta   90.000 
_cell_angle_gamma  90.000 
 
_shelx_F_squared_multiplier     1.000 
 
loop_ 
 _refln_index_h 
 _refln_index_k 
 _refln_index_l 
 _refln_F_squared_calc 
 _refln_F_squared_meas 
 _refln_F_squared_sigma 
 _refln_observed_status 
   2   0   0     1358.29     1228.53     60.94 o 
   4   0   0   199464.08   141591.03  11958.20 o 
   6   0   0       99.15      123.97     44.88 o 
   8   0   0    51052.02    48262.12   1606.84 o 
  10   0   0      383.42      411.65     48.44 o 
   1   1   0       38.29       28.27      6.09 o 
   2   1   0       11.54       63.63     15.13 o 
   3   1   0     1120.07      890.72     29.68 o 
   4   1   0        8.54       10.41     14.92 o 
   5   1   0        8.43       29.59     17.10 o 
   6   1   0       31.98       72.58     24.14 o 
   7   1   0      480.57      417.69     31.46 o 
   8   1   0        2.69        1.72     17.40 o 
   9   1   0      202.39      171.30     27.52 o 
  10   1   0        0.23       -0.39     18.24 o 
  11   1   0       21.73       43.74     26.20 o 
   0   2   0    63410.14    63848.65   2420.71 o 
   1   2   0       78.39      124.66     25.58 o 
   2   2   0      285.66      351.54     28.89 o 
   3   2   0    15963.05    16688.47    265.66 o 
   4   2   0   145722.20   131216.16   4558.69 o 
   5   2   0        7.21      -10.51     21.82 o 
   6   2   0      141.03      175.33     28.96 o 
   7   2   0     1490.04     1584.99     75.74 o 
   8   2   0    46348.53    45968.38   1176.84 o 
   9   2   0        9.20        7.54     18.81 o 
  10   2   0        4.86       31.47     20.75 o 
  11   2   0       78.98       36.18     24.48 o 
   1   3   0     2330.44     2079.88    127.18 o 
   2   3   0      212.86      194.57     23.11 o 
   3   3   0        4.29       26.53     18.47 o 
   4   3   0       16.94       18.35     16.08 o 
   5   3   0     3498.53     3309.39     77.50 o 
   6   3   0        5.61       57.63     27.35 o 
   7   3   0       11.58       46.68     22.67 o 
   8   3   0       23.43       69.32     37.28 o 
   9   3   0      595.36      564.83     58.06 o 
  10   3   0       11.56       22.96     21.33 o 
   0   4   0   118159.85   117663.71   6573.99 o 
   1   4   0    13425.32    14681.97    355.73 o 
   2   4   0        1.19       44.22     26.77 o 
   3   4   0      132.85      128.12     24.14 o 
   4   4   0    67256.18    67973.09   1954.72 o 
   5   4   0      214.52      257.66     34.43 o 
   6   4   0        1.13       23.98     35.00 o 
   7   4   0     1416.81     1529.01     97.18 o 
   8   4   0    35448.76    34406.03   2555.58 o 
   9   4   0        2.46      -34.20     44.34 o 
  10   4   0       31.79      102.65     59.22 o 
   1   5   0      987.57     1213.06     79.89 o 
   2   5   0       40.15       59.19     36.06 o 
   3   5   0     1907.30     2016.99     75.52 o 
   4   5   0       15.65       16.00     28.80 o 
   5   5   0      180.17      209.70     42.10 o 
   6   5   0        4.43       18.11     30.61 o 
   7   5   0     1501.02     1500.19     78.92 o 
   8   5   0      186.86       57.08     62.41 o 
   9   5   0      859.78      700.47    114.94 o 
  10   5   0        0.09      -26.50     57.56 o 
   0   6   0    46467.88    46839.16   2309.51 o 
   1   6   0      383.50      481.13     69.61 o 
   2   6   0       16.34       24.97     41.91 o 
   3   6   0     1317.90     1395.61     70.85 o 
   4   6   0    29381.85    30517.89    805.49 o 
   5   6   0     2191.50     2289.25     95.17 o 
   6   6   0      128.39      198.33     43.98 o 
   7   6   0       10.86       11.08     30.09 o 
   8   6   0    24341.57    23968.62    697.98 o 
   9   6   0      262.45      211.17     57.34 o 
   1   7   0     3201.23     3543.34    203.85 o 
   2   7   0        1.31       26.46     48.80 o 
   3   7   0     1283.04     1385.07     90.37 o 
   4   7   0      158.96      125.75     38.15 o 
   5   7   0     5792.61     6074.77    208.89 o 
   6   7   0      180.57      197.83     44.15 o 
   7   7   0      738.28      676.63     75.23 o 
   8   7   0       48.58       26.08     40.72 o 
   9   7   0     1891.22     1563.43    215.66 o 
   0   8   0    46853.25    49199.21   2508.23 o 
   1   8   0      190.87      246.73     69.80 o 
   2   8   0        0.72       55.20     54.45 o 
   3   8   0      221.06      281.70     60.68 o 
   4   8   0    50425.95    51119.78   1594.91 o 
   5   8   0      113.77      101.18     42.94 o 
   6   8   0      194.53      197.54     48.71 o 
   7   8   0      801.79      713.53     79.10 o 
   8   8   0    16848.88    17156.16    575.42 o 
   1   9   0     6977.07     7334.96    319.75 o 
   2   9   0     1529.48     1703.41    135.55 o 
   3   9   0     6505.51     6840.46    254.25 o 
   4   9   0       34.21       43.50     42.66 o 
   5   9   0     2775.17     2936.93    148.30 o 
   6   9   0      351.95      357.65     61.04 o 
   7   9   0     1345.53     1432.06    167.13 o 
   0  10   0    31086.11    29700.91   1510.33 o 
   1  10   0      250.63      239.54     83.20 o 
   2  10   0       61.88       89.56     50.16 o 
   3  10   0      320.43      335.83     62.17 o 
   4  10   0    18576.32    18724.14    589.20 o 
   5  10   0      343.66      306.54     77.11 o 
   6  10   0        0.02       -2.99     45.88 o 
   1  11   0     4686.29     4877.09    301.31 o 
   2  11   0      793.39      872.92     85.38 o 
   3  11   0     2567.05     2650.25    156.74 o 
   4  11   0       72.34       27.65     47.09 o 
   5  11   0     4391.10     4540.76    235.52 o 
   0  12   0    19172.02    21085.73   3849.06 o 
   1  12   0     1150.01     1194.72    153.02 o 
   2  12   0        0.07       49.79     46.92 o 
   2   0   1    32144.65    27305.69   1377.27 o 
   3   0   1      535.40      443.15     27.70 o 
   4   0   1      256.59      266.14     28.57 o 
   5   0   1        1.85       30.69     15.57 o 
   6   0   1    26046.52    23725.18    460.37 o 
   7   0   1      227.03      190.12     22.34 o 
   8   0   1        0.12       23.66     20.99 o 
   9   0   1      108.21       75.70     22.87 o 
  10   0   1    10038.00    10391.38    215.27 o 
  11   0   1        1.54       39.92     21.63 o 
 -11   1   1     5841.79     6165.47    172.83 o 
 -10   1   1      322.55      321.52     29.20 o 
  -9   1   1    10607.77    10819.13    218.22 o 
  -8   1   1      166.34      141.64     27.11 o 
  -7   1   1    17482.17    17042.54    317.48 o 
  -6   1   1      698.97      746.02     36.31 o 
  -5   1   1    26311.27    25043.92    625.51 o 
  -4   1   1      123.97      114.78     19.41 o 
  -3   1   1    44690.03    41368.17    858.45 o 
  -2   1   1     4263.09     4430.69     64.37 o 
  -1   1   1    67148.05    75063.86   2354.71 o 
   1   1   1    67958.48    75924.70   1845.80 o 
   2   1   1     4276.04     4437.25     61.32 o 
   3   1   1    44929.80    41025.35    784.75 o 
   4   1   1      127.65      107.98     18.67 o 
   5   1   1    26714.95    24578.76    549.17 o 
   6   1   1      706.30      713.01     34.89 o 
   7   1   1    17979.13    17476.48    330.81 o 
   8   1   1      156.66      171.85     26.31 o 
   9   1   1    10625.58    10980.21    238.07 o 
  10   1   1      351.35      325.41     34.77 o 
  11   1   1     5889.57     6326.38    172.08 o 
 -11   2   1       56.71       33.30     24.54 o 
 -10   2   1    10986.14    11802.65    261.74 o 
  -9   2   1       83.99      116.34     23.45 o 
  -8   2   1      182.84      176.06     34.48 o 
  -7   2   1      258.92      235.71     27.38 o 
  -6   2   1    29798.76    29356.30    944.32 o 
  -5   2   1      242.58      203.94     22.61 o 
  -4   2   1      774.47      816.05     34.10 o 
  -3   2   1    12482.90    13031.49    190.63 o 
  -2   2   1    76815.85    76824.02   2069.75 o 
  -1   2   1      644.91      517.64     32.02 o 
   0   2   1      149.14      162.15     28.20 o 
   1   2   1      625.02      569.04     43.42 o 
   2   2   1    78024.45    80169.12   1906.34 o 
   3   2   1    12425.61    13042.50    196.12 o 
   4   2   1      701.87      791.93     34.39 o 
   5   2   1      208.21      247.61     22.35 o 
   6   2   1    30238.02    29671.41    867.48 o 
   7   2   1      245.61      229.38     30.33 o 
   8   2   1      179.64      133.16     24.74 o 
   9   2   1       70.23       82.69     22.56 o 
  10   2   1    10932.50    11880.00    246.30 o 
  11   2   1       61.47       47.53     27.57 o 
 -10   3   1      179.95      194.53     46.71 o 
  -9   3   1     7337.96     7652.22    250.05 o 
  -8   3   1      169.48      204.44     26.80 o 
  -7   3   1    16111.13    15705.23    483.54 o 
  -6   3   1      340.40      365.64     28.46 o 
  -5   3   1    25108.76    24548.13    568.70 o 
  -4   3   1       26.96       35.36     20.07 o 
  -3   3   1    36714.79    37021.37    807.10 o 
  -2   3   1     2312.55     2426.13     64.99 o 
  -1   3   1    30537.48    30560.04    761.22 o 
   0   3   1      154.19      181.42     46.84 o 
   1   3   1    30117.36    30022.22    753.94 o 
   2   3   1     2314.93     2525.47     81.57 o 
   3   3   1    35649.24    36900.50    715.36 o 
   4   3   1       29.00       35.31     18.35 o 
   5   3   1    24912.75    24395.22    491.01 o 
   6   3   1      358.56      385.14     29.13 o 
   7   3   1    15586.84    15479.73    548.49 o 
   8   3   1      179.48      192.01     29.73 o 
   9   3   1     7447.10     7565.65    209.91 o 
  10   3   1      183.96      138.44     32.31 o 
 -10   4   1     7751.24     8711.09    446.81 o 
  -9   4   1       11.39        4.62     35.28 o 
  -8   4   1      580.76      533.54     70.43 o 
  -7   4   1     1613.50     1742.96     97.88 o 
  -6   4   1    20247.55    19912.19    483.07 o 
  -5   4   1      416.21      382.64     41.78 o 
  -4   4   1     1184.87     1055.86     51.73 o 
  -3   4   1       55.16       62.83     22.36 o 
  -2   4   1    68091.16    69229.19   1902.77 o 
  -1   4   1     4532.42     5141.47    157.13 o 
   0   4   1     1673.07     1872.26     93.34 o 
   1   4   1     4661.31     4968.88    147.21 o 
   2   4   1    66906.99    69761.75   2292.58 o 
   3   4   1       53.54       48.88     21.02 o 
   4   4   1     1006.53     1041.45     59.28 o 
   5   4   1      479.70      386.31     41.38 o 
   6   4   1    19899.61    19832.76    402.91 o 
   7   4   1     1629.89     1594.05     54.34 o 
   8   4   1      568.65      483.99     41.78 o 
   9   4   1       22.99       -6.69     21.60 o 
  10   4   1     7938.32     8562.04    278.48 o 
 -10   5   1      116.05      112.02     75.94 o 
  -9   5   1     9335.26     9465.24    675.40 o 
  -8   5   1       66.64       52.40     41.27 o 
  -7   5   1    13147.79    13492.04    337.61 o 
  -6   5   1      615.82      675.60     59.29 o 
  -5   5   1    12327.70    12833.47    309.20 o 
  -4   5   1       26.25       11.88     25.47 o 
  -3   5   1    27185.09    27987.48    676.61 o 
  -2   5   1      646.40      645.83     44.01 o 
  -1   5   1    35125.94    36505.40   1032.02 o 
   0   5   1       12.35       -9.27     36.01 o 
   1   5   1    36077.75    36278.65   1071.37 o 
   2   5   1      674.93      725.68     61.61 o 
   3   5   1    27108.53    28668.02    710.66 o 
   4   5   1       27.70       -3.47     27.41 o 
   5   5   1    13084.59    12951.29    374.53 o 
   6   5   1      622.76      656.66     51.13 o 
   7   5   1    12979.92    13033.74    341.27 o 
   8   5   1       68.26       33.29     38.42 o 
   9   5   1     9397.83     9212.14    713.40 o 
  10   5   1       94.22      108.08     81.26 o 
  -9   6   1      350.54      362.21     96.80 o 
  -8   6   1     1568.08     1572.46    105.23 o 
  -7   6   1      204.40      115.57     41.68 o 
  -6   6   1    24847.55    25957.44    701.62 o 
  -5   6   1     2565.25     2544.81    119.60 o 
  -4   6   1     2003.61     2170.84    228.60 o 
  -3   6   1      664.23      726.92     54.05 o 
  -2   6   1    27403.88    28829.12    718.53 o 
  -1   6   1       34.08       37.08     46.06 o 
   0   6   1     2171.26     2317.49    131.65 o 
   1   6   1       49.63        5.37     42.03 o 
   2   6   1    28056.02    28695.97    918.06 o 
   3   6   1      605.13      690.26     50.82 o 
   4   6   1     2401.86     2295.50    100.22 o 
   5   6   1     2535.04     2578.59    100.60 o 
   6   6   1    25289.07    26220.13    715.74 o 
   7   6   1      153.86      123.90     37.16 o 
   8   6   1     1681.62     1479.89    138.83 o 
   9   6   1      334.71      315.93     70.36 o 
  -9   7   1     6798.41     6506.96    334.26 o 
  -8   7   1       20.61        4.85     34.90 o 
  -7   7   1     8048.21     7972.67    283.06 o 
  -6   7   1      851.75      750.62     97.78 o 
  -5   7   1    23149.98    23566.73    627.97 o 
  -4   7   1       96.96       81.06     45.93 o 
  -3   7   1    15876.00    15616.83    409.44 o 
  -2   7   1      152.07       98.62     41.77 o 
  -1   7   1    22913.99    23767.03    769.07 o 
   0   7   1       46.23      -21.93     52.25 o 
   1   7   1    23195.22    23427.23    768.73 o 
   2   7   1       64.81      123.69     61.25 o 
   3   7   1    15150.95    15728.12    422.18 o 
   4   7   1      103.34      121.26     35.96 o 
   5   7   1    22850.39    23540.31    638.26 o 
   6   7   1      722.96      756.04     66.61 o 
   7   7   1     7990.71     8054.15    238.64 o 
   8   7   1       25.81       18.86     33.98 o 
   9   7   1     6794.35     6701.94    331.13 o 
  -8   8   1     1714.05     1613.36    248.72 o 
  -7   8   1      170.23      198.13     51.64 o 
  -6   8   1     8620.42     8626.49    269.38 o 
  -5   8   1       80.56       90.25     40.19 o 
  -4   8   1     5967.51     6392.52    218.32 o 
  -3   8   1      995.83     1022.00     72.35 o 
  -2   8   1    16205.04    16781.93    472.81 o 
  -1   8   1     2172.59     2173.31    163.11 o 
   0   8   1     5643.58     5983.80    276.20 o 
   1   8   1     2142.80     2258.87    153.32 o 
   2   8   1    16272.01    16477.15    639.59 o 
   3   8   1      994.94     1080.79     72.62 o 
   4   8   1     6126.21     6265.91    223.17 o 
   5   8   1       88.22       73.13     39.69 o 
   6   8   1     8603.21     8481.53    289.09 o 
   7   8   1      203.53      127.04     47.10 o 
   8   8   1     1734.97     1724.11    115.40 o 
  -7   9   1     6169.27     6707.41    256.02 o 
  -6   9   1      519.54      368.76     72.32 o 
  -5   9   1     8854.96     9469.06    343.82 o 
  -4   9   1       42.89       96.10     41.94 o 
  -3   9   1    12225.41    12766.80    374.65 o 
  -2   9   1     4226.81     4288.87    158.64 o 
  -1   9   1    14050.13    13851.11    543.64 o 
   0   9   1      167.84      128.97     63.26 o 
   1   9   1    13740.00    14156.54    515.15 o 
   2   9   1     4213.06     4225.89    215.20 o 
   3   9   1    12754.52    12745.33    363.37 o 
   4   9   1       26.64       53.13     49.43 o 
   5   9   1     9011.67     9426.44    307.69 o 
   6   9   1      541.57      569.48     69.26 o 
   7   9   1     6235.21     6707.53    307.80 o 
  -6  10   1     7117.36     7827.70    340.26 o 
  -5  10   1     1229.29     1285.29    114.03 o 
  -4  10   1     3698.90     3858.68    174.52 o 
  -3  10   1      236.26      292.31     58.41 o 
  -2  10   1    11129.57    11248.70    369.58 o 
  -1  10   1      853.69      917.58    109.97 o 
   0  10   1     7490.44     7782.52    352.83 o 
   1  10   1      814.83      855.98    112.34 o 
   2  10   1    10940.93    11903.97    510.71 o 
   3  10   1      315.93      360.26     56.11 o 
   4  10   1     3465.51     3639.92    189.44 o 
   5  10   1     1185.85     1320.26    119.60 o 
   6  10   1     7178.30     7577.07    304.91 o 
  -5  11   1     4619.20     4800.78    230.84 o 
  -4  11   1      166.63      178.00     61.53 o 
  -3  11   1     7735.25     7794.34    325.37 o 
  -2  11   1      629.30      521.41     79.49 o 
  -1  11   1     8241.60     8710.15    423.81 o 
   0  11   1       46.34      147.11     82.31 o 
   1  11   1     8236.09     8607.46    467.81 o 
   2  11   1      647.83      586.13     76.23 o 
   3  11   1     7779.04     8211.96    406.88 o 
   4  11   1      169.67      228.09     62.55 o 
   5  11   1     4497.45     4792.78    251.69 o 
  -2  12   1     6923.65     6790.48    299.55 o 
  -1  12   1      170.09      219.66     69.46 o 
   0  12   1     2897.17     3024.17    256.59 o 
   1  12   1      111.33      196.98     94.54 o 
   2  12   1     7023.95     6975.48    282.42 o 
   1   0   2      998.06      694.01     37.98 o 
   2   0   2      488.99      563.38     37.39 o 
   3   0   2      415.43      327.15     38.17 o 
   4   0   2     3351.28     3308.10     86.46 o 
   5   0   2        7.67       -1.65     12.68 o 
   6   0   2     4212.58     4349.85     96.04 o 
   7   0   2      366.83      311.96     26.59 o 
   8   0   2     1616.05     1671.87     49.98 o 
   9   0   2       68.76       72.67     20.01 o 
  10   0   2        2.66      -21.06     21.06 o 
  11   0   2        2.00      -12.13     28.55 o 
 -11   1   2    10843.42    11859.16    362.18 o 
 -10   1   2      176.43      113.06     26.62 o 
  -9   1   2    12766.47    13055.73    255.82 o 
  -8   1   2      294.21      404.64     30.62 o 
  -7   1   2    29499.95    28211.67    627.45 o 
  -6   1   2      721.83      791.42     42.72 o 
  -5   1   2    33972.28    31824.69    737.32 o 
  -4   1   2     2530.96     2647.75     75.99 o 
  -3   1   2    66680.76    64014.01   3318.16 o 
  -2   1   2      170.12      158.12     21.45 o 
  -1   1   2    87392.96    93664.80   2574.77 o 
   0   1   2      223.93      280.49      9.01 o 
   1   1   2    87528.97    97487.56   3251.21 o 
   2   1   2      179.63      165.67     14.66 o 
   3   1   2    66808.49    60351.91   1498.99 o 
   4   1   2     2553.46     2696.20     57.90 o 
   5   1   2    34063.67    32087.12    784.69 o 
   6   1   2      775.38      777.21     45.43 o 
   7   1   2    29490.30    28794.05    578.93 o 
   8   1   2      285.14      360.29     30.54 o 
   9   1   2    12669.58    13176.62    261.19 o 
  10   1   2      152.64      136.93     31.87 o 
  11   1   2    10935.42    11661.02    290.83 o 
 -11   2   2       24.74       24.21     36.17 o 
 -10   2   2      532.18      430.41     31.81 o 
  -9   2   2      273.26      296.42     32.10 o 
  -8   2   2     1506.76     1603.34     58.36 o 
  -7   2   2      479.12      407.07     34.82 o 
  -6   2   2      375.64      372.18     31.69 o 
  -5   2   2      375.94      340.63     31.27 o 
  -4   2   2     3065.32     2988.53     65.64 o 
  -3   2   2     4248.65     4468.31     98.72 o 
  -2   2   2     5390.79     5449.57    105.22 o 
  -1   2   2     1623.02     1594.66     47.74 o 
   0   2   2      610.75      807.90     41.52 o 
   1   2   2     1617.95     1669.64     47.95 o 
   2   2   2     4856.30     5563.40    102.74 o 
   3   2   2     4239.33     4415.37     69.50 o 
   4   2   2     3220.98     3000.21     57.39 o 
   5   2   2      362.99      392.67     25.44 o 
   6   2   2      417.98      371.13     43.70 o 
   7   2   2      480.97      440.89     42.49 o 
   8   2   2     1510.60     1600.12     52.34 o 
   9   2   2      300.31      282.38     35.86 o 
  10   2   2      442.50      380.21     35.66 o 
  11   2   2       20.85      -15.02     24.73 o 
 -10   3   2      101.45       92.10     53.76 o 
  -9   3   2    14116.96    14326.45    878.25 o 
  -8   3   2     2743.12     3153.59    155.26 o 
  -7   3   2    24863.81    24006.53   1519.89 o 
  -6   3   2      106.75       69.46     31.96 o 
  -5   3   2    40794.00    39920.36    988.60 o 
  -4   3   2     2684.01     2851.29     79.09 o 
  -3   3   2    60538.33    61134.07   1609.64 o 
  -2   3   2     1362.18     1350.41     49.67 o 
  -1   3   2    61064.29    60798.54   1527.26 o 
   0   3   2     9639.91     9758.07    242.03 o 
   1   3   2    61235.28    59718.66   1740.76 o 
   2   3   2     1382.10     1443.84     63.07 o 
   3   3   2    60562.96    62136.10   1450.42 o 
   4   3   2     2717.45     2802.01     59.95 o 
   5   3   2    40236.98    39250.29    857.83 o 
   6   3   2       94.30       89.21     20.65 o 
   7   3   2    24885.10    24097.95    867.63 o 
   8   3   2     2790.56     3033.79     99.40 o 
   9   3   2    13800.75    14303.75    393.84 o 
  10   3   2      110.13      109.29     26.42 o 
 -10   4   2      761.95      268.73    310.52 o 
  -9   4   2       28.08       56.07     44.07 o 
  -8   4   2      639.94      581.33     71.59 o 
  -7   4   2      600.25      705.77     76.75 o 
  -6   4   2     2855.05     3122.42    111.95 o 
  -5   4   2     1245.12     1281.95     71.80 o 
  -4   4   2     1268.57     1377.30     65.36 o 
  -3   4   2      166.25      209.38     29.12 o 
  -2   4   2     7367.50     7958.99    179.47 o 
  -1   4   2     1727.26     1537.79     69.04 o 
   0   4   2     5517.65     5682.62    173.89 o 
   1   4   2     1702.69     1534.74     74.29 o 
   2   4   2     8106.12     7941.45    222.74 o 
   3   4   2      179.84      194.97     23.95 o 
   4   4   2     1170.54     1267.12     52.15 o 
   5   4   2     1246.82     1273.94     45.99 o 
   6   4   2     3215.89     3108.09     83.08 o 
   7   4   2      572.22      645.97     37.69 o 
   8   4   2      722.25      665.05     59.62 o 
   9   4   2       24.10       55.55     25.45 o 
  10   4   2      880.08      519.95    266.88 o 
 -10   5   2        5.83       -8.22     57.46 o 
  -9   5   2    13934.92    14026.50    852.96 o 
  -8   5   2       50.81       55.90     43.08 o 
  -7   5   2    22162.08    22575.63    592.08 o 
  -6   5   2      103.06       90.31     33.47 o 
  -5   5   2    23046.16    22781.75    578.87 o 
  -4   5   2     1082.84     1094.67     61.00 o 
  -3   5   2    40025.84    40947.68   1064.25 o 
  -2   5   2      179.13      113.65     30.61 o 
  -1   5   2    44157.38    44956.66   1367.32 o 
   0   5   2     7390.19     7888.22    232.27 o 
   1   5   2    43335.50    44756.54   1419.11 o 
   2   5   2      173.35      157.17     50.67 o 
   3   5   2    39463.13    41476.24   1092.53 o 
   4   5   2     1054.68     1085.81     55.17 o 
   5   5   2    22345.49    23192.52    543.92 o 
   6   5   2       84.08       87.71     36.64 o 
   7   5   2    22218.59    21755.41    554.03 o 
   8   5   2       16.20       44.66     39.83 o 
   9   5   2    13857.76    13782.30    773.26 o 
  10   5   2        8.16      -33.95     47.75 o 
  -9   6   2        5.56       -2.69     46.41 o 
  -8   6   2     1194.74     1276.29     87.09 o 
  -7   6   2      239.66      287.31     47.98 o 
  -6   6   2     4746.63     4740.34    175.51 o 
  -5   6   2      114.35      105.17     37.67 o 
  -4   6   2     2750.34     2908.03    121.98 o 
  -3   6   2      187.42      160.25     39.11 o 
  -2   6   2     8288.20     9191.98    261.34 o 
  -1   6   2     1699.61     1811.51    120.72 o 
   0   6   2     1706.49     1801.53    125.74 o 
   1   6   2     1640.11     1765.55    134.40 o 
   2   6   2     8499.09     9079.84    333.48 o 
   3   6   2      199.56      157.85     36.15 o 
   4   6   2     2949.07     3001.75    130.68 o 
   5   6   2      126.56       87.45     33.16 o 
   6   6   2     4741.72     4829.92    150.15 o 
   7   6   2      274.89      366.64     48.32 o 
   8   6   2     1256.25     1178.41    109.72 o 
   9   6   2        5.93      -43.57     43.57 o 
  -9   7   2     8651.20     8817.50    565.18 o 
  -8   7   2      613.14      606.87     64.67 o 
  -7   7   2     8809.70     8551.63    274.52 o 
  -6   7   2       36.16       41.94     36.72 o 
  -5   7   2    28496.67    29592.91    864.18 o 
  -4   7   2     2338.11     2464.49    105.80 o 
  -3   7   2    19178.51    19756.42    505.78 o 
  -2   7   2      107.87      148.81     37.93 o 
  -1   7   2    34905.50    36536.60   1201.89 o 
   0   7   2      422.64      643.31     83.47 o 
   1   7   2    34988.75    35871.40   1319.36 o 
   2   7   2       76.40      115.47     56.12 o 
   3   7   2    19547.18    18664.02    556.09 o 
   4   7   2     2235.39     2341.18    100.73 o 
   5   7   2    28753.05    29974.28    827.56 o 
   6   7   2       49.67       66.49     40.88 o 
   7   7   2     8562.50     8845.77    261.50 o 
   8   7   2      544.98      446.16     98.55 o 
   9   7   2     8640.84     8277.11    385.43 o 
  -8   8   2      897.38      910.56    125.63 o 
  -7   8   2        3.62       21.40     53.61 o 
  -6   8   2     3672.93     3766.91    156.21 o 
  -5   8   2      137.93      119.79     45.77 o 
  -4   8   2     2150.36     2230.82    141.12 o 
  -3   8   2      521.18      571.62     73.54 o 
  -2   8   2     8249.41     8379.58    264.39 o 
  -1   8   2       49.79       -6.55     56.40 o 
   0   8   2     3552.73     3590.78    207.81 o 
   1   8   2       75.43       86.75     53.14 o 
   2   8   2     7760.28     8426.92    336.29 o 
   3   8   2      583.40      609.23     59.24 o 
   4   8   2     2199.61     2279.59    100.11 o 
   5   8   2      114.19       86.08     45.52 o 
   6   8   2     3846.41     3563.51    151.84 o 
   7   8   2       11.02       99.08     42.89 o 
   8   8   2      936.41      855.55     92.68 o 
  -7   9   2    10367.87    10384.81    358.25 o 
  -6   9   2       26.45       31.38     45.93 o 
  -5   9   2    11815.21    12292.97    380.62 o 
  -4   9   2      182.65      198.48     54.76 o 
  -3   9   2    17998.35    18467.27    594.24 o 
  -2   9   2      173.53      182.09     48.26 o 
  -1   9   2    17787.63    18284.76    641.85 o 
   0   9   2      653.81      735.21     97.31 o 
   1   9   2    18232.03    18437.30    655.99 o 
   2   9   2      210.59      205.33     74.63 o 
   3   9   2    17826.57    18619.00    543.91 o 
   4   9   2      189.61      178.61     47.92 o 
   5   9   2    12051.90    12325.60    412.45 o 
   6   9   2       13.66       20.39     37.98 o 
   7   9   2    10505.38    10416.89    365.97 o 
  -6  10   2     5051.47     5161.78    238.00 o 
  -5  10   2      145.93      152.67     56.81 o 
  -4  10   2     2048.43     2218.93    136.41 o 
  -3  10   2      188.31      179.86     63.77 o 
  -2  10   2     5855.23     6207.16    283.80 o 
  -1  10   2      283.52      263.16     60.08 o 
   0  10   2     3220.58     3250.29    213.86 o 
   1  10   2      348.13      305.19     84.79 o 
   2  10   2     6331.23     6536.86    306.58 o 
   3  10   2      138.75      214.91     52.11 o 
   4  10   2     1942.75     2099.88    122.84 o 
   5  10   2      196.26      177.05     59.59 o 
   6  10   2     4908.52     5136.61    222.16 o 
  -5  11   2     8803.14    10036.49    518.13 o 
  -4  11   2     1540.69     1576.96    132.24 o 
  -3  11   2    10905.22    11350.99    479.96 o 
  -2  11   2      245.94      218.81     61.09 o 
  -1  11   2    11507.49    12242.70    564.74 o 
   0  11   2     1085.97     1212.99    156.53 o 
   1  11   2    11265.97    11778.89    735.82 o 
   2  11   2      227.66      236.43     87.84 o 
   3  11   2    11044.98    11159.38    474.88 o 
   4  11   2     1639.91     1603.52    120.49 o 
   5  11   2     8913.12     9954.86    431.02 o 
  -2  12   2     7606.09     7783.22    372.11 o 
  -1  12   2      309.65      258.73     66.96 o 
   0  12   2      361.13      379.52     80.72 o 
   1  12   2      285.67      191.35     91.00 o 
   2  12   2     7335.12     8132.46    382.87 o 
   1   0   3     2003.10     1650.54     80.65 o 
   2   0   3    37278.29    37855.92   4190.71 o 
   3   0   3       86.37       53.07     11.45 o 
   4   0   3       37.72       94.75     15.48 o 
   5   0   3      385.36      342.04     37.80 o 
   6   0   3    32737.57    30098.94    592.13 o 
   7   0   3        0.65       16.96     15.72 o 
   8   0   3       51.30       83.56     21.13 o 
   9   0   3        1.17        6.80     15.06 o 
  10   0   3    19480.92    20030.29    421.01 o 
  11   0   3       55.45       11.08     27.70 o 
 -11   1   3     2775.54     3039.26    129.55 o 
 -10   1   3       64.86       21.55     22.00 o 
  -9   1   3     3847.93     3903.36     83.81 o 
  -8   1   3      173.65      189.65     25.16 o 
  -7   1   3    10736.69    10204.01    198.34 o 
  -6   1   3      373.34      393.50     24.43 o 
  -5   1   3     8370.14     7786.13    138.31 o 
  -4   1   3     1528.66     1527.03     31.17 o 
  -3   1   3    11087.58     9843.07    286.46 o 
  -2   1   3      322.50      380.72     37.26 o 
  -1   1   3    18297.90    17880.56    337.87 o 
   0   1   3      232.67      195.80     12.58 o 
   1   1   3    17694.48    18186.30    238.19 o 
   2   1   3      333.84      404.23     16.23 o 
   3   1   3    10536.71    10180.90    151.47 o 
   4   1   3     1449.06     1495.66     48.96 o 
   5   1   3     8149.80     7864.49    142.78 o 
   6   1   3      344.99      416.78     25.86 o 
   7   1   3    10360.30    10641.71    207.24 o 
   8   1   3      191.05      167.04     23.24 o 
   9   1   3     3887.70     4052.94     96.11 o 
  10   1   3       71.29       50.05     18.22 o 
  11   1   3     2751.45     2958.21    149.85 o 
 -10   2   3    17081.41    18112.86    498.74 o 
  -9   2   3       54.15       28.65     17.11 o 
  -8   2   3      406.23      420.56     26.60 o 
  -7   2   3      656.57      505.93     28.16 o 
  -6   2   3    48453.04    46707.00   1291.24 o 
  -5   2   3      463.29      421.48     48.50 o 
  -4   2   3      898.25      828.47     40.20 o 
  -3   2   3     3345.44     3628.67     88.08 o 
  -2   2   3    81177.54    80248.38   2237.66 o 
  -1   2   3     5203.51     5544.82    122.90 o 
   0   2   3      800.07      826.00     36.29 o 
   1   2   3     4996.52     5437.21     99.09 o 
   2   2   3    80726.77    81706.78   2245.37 o 
   3   2   3     3565.13     3642.96     59.05 o 
   4   2   3      919.85      884.66     28.87 o 
   5   2   3      406.57      481.39     28.43 o 
   6   2   3    48032.66    48654.58   1516.85 o 
   7   2   3      659.15      539.81     61.63 o 
   8   2   3      453.60      360.75     33.66 o 
   9   2   3       40.29       46.43     24.41 o 
  10   2   3    17222.88    17994.63    382.85 o 
 -10   3   3      111.31      105.46     37.01 o 
  -9   3   3     2658.93     2725.86    150.70 o 
  -8   3   3      370.84      380.20     79.34 o 
  -7   3   3     2638.60     2621.09    142.05 o 
  -6   3   3      277.97      229.53     46.53 o 
  -5   3   3    10739.46    11116.16    285.40 o 
  -4   3   3      456.13      450.64     33.30 o 
  -3   3   3    31361.33    32818.71    742.27 o 
  -2   3   3     5079.70     5569.00    113.69 o 
  -1   3   3    17578.15    18139.33    358.98 o 
   0   3   3      356.14      362.46     47.38 o 
   1   3   3    17509.69    18071.25    406.86 o 
   2   3   3     5059.20     5554.07    105.46 o 
   3   3   3    31183.42    32913.43    615.55 o 
   4   3   3      416.32      428.27     23.38 o 
   5   3   3    10780.29    10870.97    195.94 o 
   6   3   3      256.55      207.38     26.75 o 
   7   3   3     2839.64     2603.23     90.18 o 
   8   3   3      332.03      397.42     36.06 o 
   9   3   3     2710.93     2674.84     88.97 o 
  10   3   3       82.53       59.59     22.70 o 
 -10   4   3    16928.38    18012.09    755.98 o 
  -9   4   3      126.71      106.64     56.79 o 
  -8   4   3      567.07      397.98     77.70 o 
  -7   4   3       12.00       42.93     36.27 o 
  -6   4   3    43689.38    43342.66   1317.18 o 
  -5   4   3      536.50      480.96     55.27 o 
  -4   4   3     1349.15     1468.59     82.43 o 
  -3   4   3       58.46      102.66     28.28 o 
  -2   4   3   101010.75    98970.73   3125.23 o 
  -1   4   3     1794.31     1762.51     62.26 o 
   0   4   3     1930.27     2046.38     98.57 o 
   1   4   3     1592.58     1825.49     85.20 o 
   2   4   3   101171.65   100085.59   3594.14 o 
   3   4   3       58.13       74.91     30.82 o 
   4   4   3     1213.27     1277.03     42.99 o 
   5   4   3      437.23      517.75     32.37 o 
   6   4   3    43257.36    41920.31    958.53 o 
   7   4   3       15.88        0.99     19.76 o 
   8   4   3      472.08      504.47     45.71 o 
   9   4   3       88.08       76.49     27.50 o 
  10   4   3    16364.50    17037.20    417.63 o 
 -10   5   3      155.35      133.28    101.57 o 
  -9   5   3     4420.92     4287.60    511.72 o 
  -8   5   3      409.12      447.60     74.31 o 
  -7   5   3     6244.93     6272.50    213.64 o 
  -6   5   3      834.64      806.27     66.07 o 
  -5   5   3     7449.98     7478.05    221.20 o 
  -4   5   3      947.34     1095.76     67.84 o 
  -3   5   3     4111.93     4544.71    128.90 o 
  -2   5   3     1255.55     1382.80     66.42 o 
  -1   5   3    19106.42    19843.15    432.04 o 
   0   5   3      391.19      409.17     55.97 o 
   1   5   3    19056.14    19541.71    516.68 o 
   2   5   3     1212.50     1298.66     85.23 o 
   3   5   3     4385.25     4579.84    168.90 o 
   4   5   3     1052.09     1115.61     62.27 o 
   5   5   3     7255.24     7589.92    210.88 o 
   6   5   3      825.25      854.20     55.06 o 
   7   5   3     6169.74     6077.80    184.28 o 
   8   5   3      463.13      368.47     45.87 o 
   9   5   3     4415.77     4610.39    247.15 o 
  10   5   3      181.96       -9.67    178.96 o 
  -9   6   3      359.14      227.28    111.28 o 
  -8   6   3      360.92      309.39     54.05 o 
  -7   6   3      173.49      138.38     43.35 o 
  -6   6   3    40609.71    40686.55   1144.23 o 
  -5   6   3      540.66      606.90     56.95 o 
  -4   6   3      279.47      305.05     48.98 o 
  -3   6   3       35.60       24.38     34.20 o 
  -2   6   3    78202.13    78443.93   2481.36 o 
  -1   6   3      296.81      362.69     43.27 o 
   0   6   3      371.59      439.00     67.43 o 
   1   6   3      396.03      398.43     63.88 o 
   2   6   3    76832.17    78533.16   2893.72 o 
   3   6   3       31.28       79.05     47.43 o 
   4   6   3      343.37      341.87     41.66 o 
   5   6   3      576.40      613.54     54.73 o 
   6   6   3    39853.44    41081.56   1139.88 o 
   7   6   3      141.85      169.73     39.45 o 
   8   6   3      354.75      277.71     51.27 o 
   9   6   3      383.93      400.33     78.70 o 
  -9   7   3     3036.74     3263.63    253.13 o 
  -8   7   3       27.06        3.73     42.51 o 
  -7   7   3     3708.23     3634.13    150.76 o 
  -6   7   3      324.50      401.25     53.21 o 
  -5   7   3     8561.74     9235.69    263.97 o 
  -4   7   3      326.56      326.54     57.62 o 
  -3   7   3    10044.23    10171.09    290.54 o 
  -2   7   3      276.35      297.34     50.57 o 
  -1   7   3     8128.28     8325.77    244.04 o 
   0   7   3      623.67      636.30    102.48 o 
   1   7   3     7853.59     8256.95    317.43 o 
   2   7   3      337.07      307.83     73.08 o 
   3   7   3    10249.87    10130.96    349.87 o 
   4   7   3      345.22      334.76     45.62 o 
   5   7   3     8740.15     9072.59    282.96 o 
   6   7   3      365.05      379.29     49.06 o 
   7   7   3     3704.14     3621.47    154.05 o 
   8   7   3       34.56       29.39     38.63 o 
   9   7   3     3087.47     2866.88    127.67 o 
  -8   8   3      706.89      553.11    130.52 o 
  -7   8   3      240.92      256.26     90.55 o 
  -6   8   3    21900.84    22350.59    703.53 o 
  -5   8   3      576.37      583.64     70.02 o 
  -4   8   3     1284.86     1486.66    102.65 o 
  -3   8   3     1903.81     1864.80     96.30 o 
  -2   8   3    45056.29    45696.41   1345.83 o 
  -1   8   3     2202.05     2187.88    103.87 o 
   0   8   3     1079.93      891.46    100.39 o 
   1   8   3     2333.98     2332.29    146.14 o 
   2   8   3    46138.48    45728.27   1735.09 o 
   3   8   3     1737.18     1836.86    124.34 o 
   4   8   3     1323.15     1473.46     81.73 o 
   5   8   3      631.52      596.96     66.49 o 
   6   8   3    22193.61    22403.76    644.59 o 
   7   8   3      236.11      212.52     59.18 o 
   8   8   3      760.20      467.60     83.17 o 
  -7   9   3     4074.75     4209.08    209.60 o 
  -6   9   3      397.64      362.36     70.29 o 
  -5   9   3     4305.89     4638.12    192.44 o 
  -4   9   3      265.78      260.34     56.17 o 
  -3   9   3     4022.81     3914.02    173.73 o 
  -2   9   3     2742.49     2772.55    124.59 o 
  -1   9   3     4202.31     4462.47    162.67 o 
   0   9   3      232.35      274.84     76.50 o 
   1   9   3     4258.61     4162.98    232.53 o 
   2   9   3     2699.16     2582.62    197.01 o 
   3   9   3     3898.43     4286.44    233.74 o 
   4   9   3      205.27      241.95     48.17 o 
   5   9   3     4260.79     4279.27    174.87 o 
   6   9   3      394.07      304.88     92.65 o 
   7   9   3     4153.20     4243.79    189.45 o 
  -6  10   3    15545.61    16997.44    598.34 o 
  -5  10   3     1102.48     1224.95    100.94 o 
  -4  10   3     1565.13     1810.54    151.94 o 
  -3  10   3      617.10      692.91     76.39 o 
  -2  10   3    19207.71    19334.88    694.32 o 
  -1  10   3      713.63      685.67     72.33 o 
   0  10   3     2032.87     1933.16    171.09 o 
   1  10   3      672.48      687.46    110.61 o 
   2  10   3    18922.17    19708.89    719.64 o 
   3  10   3      738.54      634.31     69.40 o 
   4  10   3     1622.15     1641.92    118.15 o 
   5  10   3     1139.25     1005.18     95.95 o 
   6  10   3    16126.44    16688.88    606.05 o 
  -4  11   3      346.26      390.83     72.65 o 
  -3  11   3     7160.58     7026.06    281.12 o 
  -2  11   3       54.09      144.47     56.94 o 
  -1  11   3     7342.69     7335.00    275.61 o 
   0  11   3      134.83      132.93     55.59 o 
   1  11   3     7610.28     7514.28    428.51 o 
   2  11   3       90.75      200.97     75.52 o 
   3  11   3     7021.34     7055.30    280.26 o 
   4  11   3      318.66      298.78     64.37 o 
  -2  12   3    12554.61    12227.79    486.67 o 
  -1  12   3      733.36      723.07     96.38 o 
   0  12   3     3581.25     3821.72    206.35 o 
   1  12   3      697.06      692.10    132.96 o 
   2  12   3    12769.18    13439.40    620.07 o 
   0   0   4   220276.80   221504.88  11946.95 o 
   1   0   4      353.42      324.58     19.87 o 
   2   0   4     2093.13     2185.06     48.31 o 
   3   0   4      108.11       67.27     18.03 o 
   4   0   4   111431.80   110758.23   6944.11 o 
   5   0   4      152.86      151.09     15.48 o 
   6   0   4      363.45      346.29     18.30 o 
   7   0   4      186.40      152.32     17.17 o 
   8   0   4    32417.60    31494.46    637.66 o 
   9   0   4        0.51       34.38     14.56 o 
  10   0   4       89.45       79.70     39.00 o 
  11   0   4       46.45       78.66    105.72 o 
 -10   1   4      321.80      307.13     47.35 o 
  -9   1   4     3487.48     3588.49     74.51 o 
  -8   1   4       86.14       45.43     17.61 o 
  -7   1   4     6241.09     6123.71    108.81 o 
  -6   1   4      218.50      125.10     20.65 o 
  -5   1   4     5582.08     5625.98     95.77 o 
  -4   1   4      673.84      633.80     40.55 o 
  -3   1   4    12570.53    11798.59    320.10 o 
  -2   1   4     5665.60     6029.94    185.94 o 
  -1   1   4    12712.62    13124.59    413.34 o 
   0   1   4      315.31      400.59     22.36 o 
   1   1   4    13546.82    12515.93    172.43 o 
   2   1   4     5843.34     6131.50    118.16 o 
   3   1   4    12815.15    11963.24    185.33 o 
   4   1   4      680.22      693.77     43.55 o 
   5   1   4     6059.18     5516.99    129.70 o 
   6   1   4      187.24      174.69     17.37 o 
   7   1   4     6581.40     6303.46    111.39 o 
   8   1   4       74.59       72.40     18.19 o 
   9   1   4     3462.72     3575.68     80.94 o 
  10   1   4      358.14      366.00     52.08 o 
 -10   2   4       52.62       89.55     35.29 o 
  -9   2   4      135.63       98.01     35.85 o 
  -8   2   4    37905.22    37630.64   1277.60 o 
  -7   2   4      317.02      267.23     54.55 o 
  -6   2   4      914.51      820.96    228.29 o 
  -5   2   4     1204.07     1297.70     79.38 o 
  -4   2   4    65270.13    61895.47   1759.31 o 
  -3   2   4      780.09      780.25     30.62 o 
  -2   2   4     2663.13     2781.38     75.33 o 
  -1   2   4     3099.44     3419.94     79.03 o 
   0   2   4    75467.68    77627.49   1964.00 o 
   1   2   4     3326.91     3343.92     54.88 o 
   2   2   4     2560.31     2709.44     56.72 o 
   3   2   4      654.26      774.72     27.02 o 
   4   2   4    65177.09    60993.00   1391.99 o 
   5   2   4     1343.61     1337.14     43.24 o 
   6   2   4      917.47     1051.77     61.68 o 
   7   2   4      344.79      272.73     24.47 o 
   8   2   4    37637.30    38497.02    842.17 o 
   9   2   4      139.08       72.10     28.98 o 
  10   2   4       36.70       47.01     27.31 o 
 -10   3   4       47.55       30.78     31.56 o 
  -9   3   4     1400.65     1446.76    125.29 o 
  -8   3   4       92.33      143.46     42.93 o 
  -7   3   4     1884.03     1805.22    136.61 o 
  -6   3   4       82.37       38.26     40.44 o 
  -5   3   4     9505.44     9803.55    250.00 o 
  -4   3   4      164.23      148.20     32.22 o 
  -3   3   4     9449.30     9523.32    197.61 o 
  -2   3   4     4134.34     4318.67    105.61 o 
  -1   3   4    15679.17    15932.81    304.95 o 
   0   3   4      648.06      752.84     33.22 o 
   1   3   4    15723.27    16014.90    338.35 o 
   2   3   4     4043.10     4341.63     88.03 o 
   3   3   4     9035.21     9462.30    192.66 o 
   4   3   4      172.41      181.03     18.19 o 
   5   3   4     9576.02     9354.68    177.61 o 
   6   3   4       74.58       91.15     19.22 o 
   7   3   4     1682.06     1807.76     74.14 o 
   8   3   4      108.95       58.92     19.12 o 
   9   3   4     1340.15     1366.04     46.11 o 
  10   3   4       40.22      -18.23     47.70 o 
 -10   4   4      283.26       88.70     97.17 o 
  -9   4   4       92.83      126.00     71.20 o 
  -8   4   4    26033.30    26453.15   1275.19 o 
  -7   4   4      118.52      104.23     53.04 o 
  -6   4   4      350.69      405.52     47.78 o 
  -5   4   4      274.68      246.82     52.71 o 
  -4   4   4    76499.04    77255.77   2372.90 o 
  -3   4   4     1379.83     1420.79     62.16 o 
  -2   4   4     1929.39     2138.77     67.21 o 
  -1   4   4      400.87      518.16     35.29 o 
   0   4   4   127610.37   131758.17   4693.88 o 
   1   4   4      550.13      558.20     48.70 o 
   2   4   4     2077.62     2110.90     98.43 o 
   3   4   4     1347.29     1413.09     54.79 o 
   4   4   4    76932.68    77161.37   2075.12 o 
   5   4   4      281.60      285.64     30.52 o 
   6   4   4      416.16      454.15     32.73 o 
   7   4   4      150.71      126.98     27.34 o 
   8   4   4    26528.43    25972.57    652.42 o 
   9   4   4      143.27      107.20     23.23 o 
  10   4   4      309.35      327.85     52.31 o 
 -10   5   4       29.95      124.95    129.14 o 
  -9   5   4     1914.08     1864.97    121.75 o 
  -8   5   4      395.60      473.76     68.69 o 
  -7   5   4     3594.59     3684.37    167.49 o 
  -6   5   4     1117.02     1162.79     65.30 o 
  -5   5   4     2112.97     2109.13     95.59 o 
  -4   5   4      426.80      528.57     45.98 o 
  -3   5   4     4053.61     4285.45    126.24 o 
  -2   5   4     1081.34     1151.22     63.41 o 
  -1   5   4     7734.95     8068.09    181.12 o 
   0   5   4      383.08      431.47     65.65 o 
   1   5   4     8097.30     8066.79    248.53 o 
   2   5   4     1088.18     1249.95     86.78 o 
   3   5   4     4283.55     4585.63    165.56 o 
   4   5   4      415.37      448.31     37.15 o 
   5   5   4     2152.58     2275.21     83.90 o 
   6   5   4     1128.07     1160.79     50.72 o 
   7   5   4     3594.92     3589.38    106.49 o 
   8   5   4      386.54      480.73     79.01 o 
   9   5   4     1965.33     1539.77    195.68 o 
  10   5   4       32.04       62.88    113.18 o 
  -9   6   4      170.10      157.12     87.65 o 
  -8   6   4    20964.00    22272.73    683.43 o 
  -7   6   4     1271.47     1406.27     82.31 o 
  -6   6   4      523.09      468.09     53.07 o 
  -5   6   4      471.18      549.96     52.58 o 
  -4   6   4    39105.43    38978.36   1082.12 o 
  -3   6   4      667.41      761.44     60.44 o 
  -2   6   4      354.58      372.52     47.19 o 
  -1   6   4     1643.94     1769.76    102.05 o 
   0   6   4    50208.27    50405.40   1651.70 o 
   1   6   4     1688.75     1797.02    108.14 o 
   2   6   4      276.12      460.35     63.50 o 
   3   6   4      740.57      734.85     85.35 o 
   4   6   4    39147.40    39707.92   1084.77 o 
   5   6   4      645.82      506.91     60.88 o 
   6   6   4      407.19      504.95     50.97 o 
   7   6   4     1262.14     1281.90     87.36 o 
   8   6   4    21059.84    20899.49    849.03 o 
   9   6   4      197.25      187.56     49.68 o 
  -9   7   4     3625.34     3883.88    602.65 o 
  -8   7   4       17.26      -22.95     39.62 o 
  -7   7   4     2217.77     2206.14    117.76 o 
  -6   7   4      259.01      267.18     51.74 o 
  -5   7   4     6531.29     6550.61    210.28 o 
  -4   7   4       71.09       76.17     37.93 o 
  -3   7   4     5645.96     5673.04    181.81 o 
  -2   7   4      190.86      160.23     52.47 o 
  -1   7   4     4006.98     4056.83    139.52 o 
   0   7   4      574.81      696.80     90.50 o 
   1   7   4     3693.55     4267.42    194.22 o 
   2   7   4      172.75      151.70     55.85 o 
   3   7   4     5239.23     5664.50    257.45 o 
   4   7   4       90.01       64.22     29.07 o 
   5   7   4     6530.97     6531.11    197.64 o 
   6   7   4      279.07      256.55     42.93 o 
   7   7   4     2116.54     2210.04    105.44 o 
   8   7   4       18.95       25.51     32.05 o 
   9   7   4     3684.95     3725.24    466.26 o 
  -8   8   4    18197.38    19061.08    635.83 o 
  -7   8   4      403.43      301.69     71.96 o 
  -6   8   4      516.75      463.31     60.99 o 
  -5   8   4     1530.25     1629.84    104.66 o 
  -4   8   4    35688.66    36393.66   1051.38 o 
  -3   8   4     2153.16     2143.02    119.65 o 
  -2   8   4      497.50      461.72     68.00 o 
  -1   8   4     1477.10     1488.55     87.78 o 
   0   8   4    47044.24    46927.32   1710.85 o 
   1   8   4     1595.29     1591.60    120.46 o 
   2   8   4      386.52      417.64     86.12 o 
   3   8   4     1965.12     2244.08    157.87 o 
   4   8   4    35781.66    35937.46   1030.43 o 
   5   8   4     1445.49     1555.84     82.04 o 
   6   8   4      530.97      401.74     65.07 o 
   7   8   4      360.40      224.41     54.85 o 
   8   8   4    17963.47    17788.14    546.47 o 
  -7   9   4     3196.73     3221.35    177.82 o 
  -6   9   4       91.97       47.60     45.09 o 
  -5   9   4     3834.73     3812.05    182.07 o 
  -4   9   4      220.12      143.47     62.71 o 
  -3   9   4     4260.76     4778.14    199.93 o 
  -2   9   4     1032.61     1036.65     98.19 o 
  -1   9   4     5785.68     6097.64    245.98 o 
   0   9   4      131.61      148.80     45.34 o 
   1   9   4     5796.75     6078.74    270.82 o 
   2   9   4     1133.28     1201.41    116.99 o 
   3   9   4     4596.37     4631.78    228.27 o 
   4   9   4      235.84      253.54     46.71 o 
   5   9   4     3776.13     3853.48    197.67 o 
   6   9   4       91.90       44.01     44.40 o 
   7   9   4     3252.40     3188.29    145.93 o 
  -6  10   4      543.55      416.23    102.99 o 
  -5  10   4      781.05      767.41    111.09 o 
  -4  10   4    19235.82    19692.06    654.01 o 
  -3  10   4      258.37      262.80     70.71 o 
  -2  10   4     1118.34     1087.27    110.99 o 
  -1  10   4      729.08      763.13     80.41 o 
   0  10   4    22798.99    23019.79    735.75 o 
   1  10   4      625.55      700.59    102.37 o 
   2  10   4     1214.67     1029.86    114.91 o 
   3  10   4      267.86      272.30     73.45 o 
   4  10   4    18906.55    19624.82    630.69 o 
   5  10   4      775.82      769.57     76.74 o 
   6  10   4      477.72      385.00     93.27 o 
  -4  11   4        7.29       85.72     59.21 o 
  -3  11   4     4960.55     5189.91    266.96 o 
  -2  11   4      196.30      122.89     62.39 o 
  -1  11   4     7547.46     7638.15    303.95 o 
   0  11   4       65.35      129.03     51.42 o 
   1  11   4     7690.11     7838.65    456.85 o 
   2  11   4      124.38      184.08     73.72 o 
   3  11   4     4895.42     4980.69    210.42 o 
   4  11   4        4.32       12.51     58.23 o 
  -1  12   4     1768.55     1769.70    132.61 o 
   0  12   4    17166.38    16800.17    574.17 o 
   1  12   4     1741.08     1596.20    127.77 o 
   1   0   5       77.35       56.44     13.28 o 
   2   0   5     2577.60     2442.08     73.99 o 
   3   0   5        6.59        3.62      4.80 o 
   4   0   5     2586.45     2710.78     73.30 o 
   5   0   5       55.93       36.08      7.64 o 
   6   0   5     5254.18     5082.37     73.37 o 
   7   0   5       64.48       43.96     18.23 o 
   8   0   5       10.77       15.40     14.70 o 
   9   0   5        0.89        6.24     14.07 o 
  10   0   5      703.92      814.06    114.04 o 
 -10   1   5       65.00       17.87     28.46 o 
  -9   1   5    11507.70    11596.76    288.69 o 
  -8   1   5      296.88      236.61     28.44 o 
  -7   1   5    23079.31    22774.80    571.31 o 
  -6   1   5      123.72      115.74     41.05 o 
  -5   1   5    26023.94    25168.15    820.94 o 
  -4   1   5      612.92      579.12     51.41 o 
  -3   1   5    60862.82    58320.88   2362.54 o 
  -2   1   5      503.67      519.75     32.43 o 
  -1   1   5    47026.86    47665.89   1366.48 o 
   0   1   5      916.58      896.04     35.54 o 
   1   1   5    48955.48    44919.79   1000.21 o 
   2   1   5      520.54      554.07     20.94 o 
   3   1   5    61254.96    61132.58   2246.01 o 
   4   1   5      594.73      581.89     16.10 o 
   5   1   5    26673.67    25286.84    415.65 o 
   6   1   5      134.81      105.15     17.32 o 
   7   1   5    23979.62    23218.41    408.29 o 
   8   1   5      280.48      215.03     22.30 o 
   9   1   5    11259.61    11722.37    215.80 o 
  10   1   5       66.68       62.09     42.00 o 
 -10   2   5     3841.72     4129.65    147.20 o 
  -9   2   5      158.44      119.93     34.22 o 
  -8   2   5     1450.91     1568.63    111.66 o 
  -7   2   5       73.61      110.81     55.40 o 
  -6   2   5     4224.62     4585.84    160.56 o 
  -5   2   5      506.84      534.11     53.15 o 
  -4   2   5      787.10      934.82     60.36 o 
  -3   2   5     5386.72     5572.11    195.26 o 
  -2   2   5     5935.08     5665.44    123.02 o 
  -1   2   5     1786.36     2059.36     57.00 o 
   0   2   5     1504.50     1665.99     38.98 o 
   1   2   5     1876.03     1988.52     42.64 o 
   2   2   5     6033.52     5822.65     85.62 o 
   3   2   5     5267.97     5554.86     80.68 o 
   4   2   5      950.16      935.56     47.23 o 
   5   2   5      547.56      543.93     54.80 o 
   6   2   5     4336.55     4401.50     80.27 o 
   7   2   5       68.19       38.33     21.40 o 
   8   2   5     1642.33     1625.89     63.84 o 
   9   2   5      160.84      100.08     18.50 o 
  10   2   5     3872.83     4270.70    191.46 o 
 -10   3   5      151.57      108.25     53.34 o 
  -9   3   5    15641.66    16210.78    582.69 o 
  -8   3   5      287.83      301.52     63.99 o 
  -7   3   5    21043.59    20650.97    704.18 o 
  -6   3   5      141.07      110.84     41.79 o 
  -5   3   5    36181.91    36535.45    977.47 o 
  -4   3   5      154.17      171.86     32.28 o 
  -3   3   5    28956.02    28715.65    644.91 o 
  -2   3   5     3129.87     3505.59     88.89 o 
  -1   3   5    73272.48    73365.54   1995.16 o 
   0   3   5      497.57      507.29     27.34 o 
   1   3   5    73047.21    74492.91   1786.43 o 
   2   3   5     3056.39     3365.73     71.04 o 
   3   3   5    28923.46    28482.93    578.13 o 
   4   3   5      115.11      120.01     21.55 o 
   5   3   5    35797.66    35686.86    762.72 o 
   6   3   5       98.51      103.47     18.42 o 
   7   3   5    20880.45    20782.64    549.97 o 
   8   3   5      211.59      213.40     29.77 o 
   9   3   5    15680.93    15834.84    318.31 o 
  10   3   5      156.39      246.98     52.71 o 
 -10   4   5      821.30      390.67    359.37 o 
  -9   4   5      125.90       51.65     48.01 o 
  -8   4   5     2054.28     1955.89    168.51 o 
  -7   4   5      425.01      426.00     81.35 o 
  -6   4   5     3013.06     3084.87    119.51 o 
  -5   4   5      444.50      493.42     47.66 o 
  -4   4   5     5806.97     5573.54    150.96 o 
  -3   4   5     1757.09     2024.96     71.62 o 
  -2   4   5    11210.49    11452.19    242.69 o 
  -1   4   5      544.05      584.43     41.70 o 
   0   4   5     4146.30     4401.51    107.19 o 
   1   4   5      595.37      655.24     55.43 o 
   2   4   5    11091.49    11063.01    257.19 o 
   3   4   5     1885.46     1979.37     71.37 o 
   4   4   5     5227.21     5645.56    115.80 o 
   5   4   5      471.90      458.81     29.15 o 
   6   4   5     3035.07     2889.32     82.20 o 
   7   4   5      409.03      415.29     29.07 o 
   8   4   5     1710.69     1858.84    101.55 o 
   9   4   5      135.48       97.42     24.08 o 
  10   4   5      933.81      917.63     80.78 o 
  -9   5   5    11162.23    12000.19    526.36 o 
  -8   5   5      306.75      377.24     65.50 o 
  -7   5   5    14624.81    15834.73    422.57 o 
  -6   5   5      205.73      229.79     47.90 o 
  -5   5   5    34506.18    33990.96    928.36 o 
  -4   5   5      446.44      362.40     43.28 o 
  -3   5   5    42536.10    43724.09   1165.53 o 
  -2   5   5     3674.86     3956.94    120.74 o 
  -1   5   5    39271.96    39756.43    985.14 o 
   0   5   5       18.89       38.03     22.66 o 
   1   5   5    39897.82    40026.09   1243.83 o 
   2   5   5     3767.82     3909.31    161.54 o 
   3   5   5    42700.79    43587.57   1450.36 o 
   4   5   5      395.18      399.03     35.16 o 
   5   5   5    35488.45    34247.93    777.27 o 
   6   5   5      298.65      199.67     27.08 o 
   7   5   5    15079.09    14688.31    366.35 o 
   8   5   5      317.80      195.00     35.63 o 
   9   5   5    11308.66    11495.00    504.95 o 
  -9   6   5      101.30       97.15     70.32 o 
  -8   6   5     1770.13     1771.31    126.23 o 
  -7   6   5      111.56      101.29     53.42 o 
  -6   6   5     6249.55     6156.43    202.56 o 
  -5   6   5      335.36      307.09     47.39 o 
  -4   6   5     4851.21     5196.28    161.28 o 
  -3   6   5      486.99      537.76     58.11 o 
  -2   6   5     6180.81     6311.51    209.14 o 
  -1   6   5     1278.12     1415.52     72.19 o 
   0   6   5     6573.89     6699.84    183.13 o 
   1   6   5     1090.02     1295.84    102.47 o 
   2   6   5     6430.02     6251.63    220.92 o 
   3   6   5      439.16      477.93     62.66 o 
   4   6   5     4918.27     5020.81    136.61 o 
   5   6   5      275.65      244.64     34.74 o 
   6   6   5     6395.76     6224.88    160.34 o 
   7   6   5      147.47      163.72     47.00 o 
   8   6   5     1743.33     1550.52    200.06 o 
   9   6   5       91.42       31.53     71.76 o 
  -8   7   5      205.20      109.99     63.07 o 
  -7   7   5    11612.00    11516.67    344.28 o 
  -6   7   5     1632.30     1739.74     91.71 o 
  -5   7   5    15196.22    15370.51    476.84 o 
  -4   7   5      581.68      537.47     62.04 o 
  -3   7   5    24586.27    24811.28    676.63 o 
  -2   7   5     1075.50      992.70     72.35 o 
  -1   7   5    33180.33    32940.31    884.25 o 
   0   7   5     1360.38     1286.92     74.93 o 
   1   7   5    33391.48    33314.01   1064.17 o 
   2   7   5     1083.29     1008.66     90.30 o 
   3   7   5    24436.46    24653.55    763.35 o 
   4   7   5      589.61      586.54     45.96 o 
   5   7   5    14857.04    15081.50    448.70 o 
   6   7   5     1542.74     1654.65     81.68 o 
   7   7   5    11277.99    11321.66    357.82 o 
   8   7   5      222.04      133.43     46.99 o 
  -8   8   5     3016.82     2914.99    209.85 o 
  -7   8   5      169.41      177.19     60.86 o 
  -6   8   5     1821.81     1772.63    114.85 o 
  -5   8   5       97.05      125.58     45.06 o 
  -4   8   5     3758.84     4061.88    168.09 o 
  -3   8   5      936.96     1027.99    104.68 o 
  -2   8   5     6364.22     6364.99    210.67 o 
  -1   8   5      584.10      500.48     55.84 o 
   0   8   5     6222.66     6470.29    203.64 o 
   1   8   5      525.80      499.14     81.23 o 
   2   8   5     6200.29     6358.77    268.10 o 
   3   8   5     1076.25      746.02    103.98 o 
   4   8   5     3613.02     3820.28    142.12 o 
   5   8   5       48.63       43.69     39.94 o 
   6   8   5     1689.21     1805.54     88.14 o 
   7   8   5      189.34       84.21     41.53 o 
   8   8   5     2936.90     2551.50    267.51 o 
  -7   9   5     9777.61     9928.16    367.40 o 
  -6   9   5     1022.85     1097.93    101.35 o 
  -5   9   5    11491.87    12072.45    380.48 o 
  -4   9   5      507.51      530.49     71.33 o 
  -3   9   5    12929.09    12995.35    470.90 o 
  -2   9   5     2111.55     2249.50    119.55 o 
  -1   9   5    14330.88    14329.48    553.58 o 
   0   9   5      372.36      399.36     54.30 o 
   1   9   5    14237.35    14360.42    511.05 o 
   2   9   5     2023.96     2087.76    144.59 o 
   3   9   5    12755.25    12706.50    483.69 o 
   4   9   5      560.72      502.31     54.97 o 
   5   9   5    11752.73    12075.96    378.04 o 
   6   9   5     1071.28     1097.26     97.43 o 
   7   9   5     9832.76     9614.45    332.06 o 
  -6  10   5     2974.42     3196.42    176.21 o 
  -5  10   5      900.33      864.93    103.06 o 
  -4  10   5     5219.29     5548.14    230.43 o 
  -3  10   5      696.35      688.16     76.14 o 
  -2  10   5     4083.99     4153.34    177.39 o 
  -1  10   5      931.21      926.59     84.86 o 
   0  10   5     4244.73     4430.93    191.86 o 
   1  10   5     1031.93      942.18     86.11 o 
   2  10   5     4075.06     4145.20    234.70 o 
   3  10   5      581.97      580.35    102.48 o 
   4  10   5     5224.45     5280.54    202.43 o 
   5  10   5      868.27      956.06     88.08 o 
   6  10   5     2901.84     3152.75    151.15 o 
  -4  11   5      146.91      180.26     62.79 o 
  -3  11   5     8769.68     8804.33    356.69 o 
  -2  11   5     1010.94     1112.87     99.32 o 
  -1  11   5     8230.91     8385.57    346.40 o 
   0  11   5        0.43       26.76     52.01 o 
   1  11   5     7993.65     8341.62    294.71 o 
   2  11   5     1054.33     1171.40    145.64 o 
   3  11   5     8829.70     9121.23    432.76 o 
   4  11   5      123.83      179.14     66.55 o 
   0  12   5     7024.09     7034.61    301.85 o 
   0   0   6    15340.77    13871.13    374.84 o 
   1   0   6      725.35      606.58     32.21 o 
   2   0   6        4.14        4.96     19.83 o 
   3   0   6      488.14      443.94     64.31 o 
   4   0   6    41039.36    44130.80   1728.82 o 
   5   0   6       25.11       34.99     15.86 o 
   6   0   6      404.49      450.20     42.04 o 
   7   0   6      238.93      208.39     29.98 o 
   8   0   6     9379.12     9411.47    228.45 o 
   9   0   6       84.75       51.93     22.48 o 
  10   0   6      150.77      147.94     98.68 o 
 -10   1   6       63.00      -12.37     73.45 o 
  -9   1   6     8435.15     8969.76    221.68 o 
  -8   1   6      144.70      176.46     25.36 o 
  -7   1   6    21525.87    21552.04    506.92 o 
  -6   1   6      269.93      189.43     33.43 o 
  -5   1   6    21088.04    20640.21    577.22 o 
  -4   1   6      126.45      147.71     46.44 o 
  -3   1   6    55440.74    53939.32   1713.24 o 
  -2   1   6     2663.56     2449.18     37.92 o 
  -1   1   6    40457.48    38243.83    688.95 o 
   0   1   6    34457.91    35188.04    713.47 o 
   1   1   6    39385.62    37391.46    766.93 o 
   2   1   6     2368.66     2540.90     52.88 o 
   3   1   6    55736.27    57148.60   2310.68 o 
   4   1   6      107.07       89.45     21.64 o 
   5   1   6    21153.96    20884.44    296.46 o 
   6   1   6      259.66      211.64     18.07 o 
   7   1   6    21319.69    21660.53    358.76 o 
   8   1   6      126.75      143.23     13.43 o 
   9   1   6     8527.70     8793.47    186.35 o 
  10   1   6       45.97       31.45     59.85 o 
 -10   2   6      355.35      121.50    142.20 o 
  -9   2   6      109.62      115.42     29.91 o 
  -8   2   6    14315.94    13390.60    695.70 o 
  -7   2   6       44.51       26.48     41.87 o 
  -6   2   6      191.32      230.32     41.64 o 
  -5   2   6     2069.58     1984.68     95.34 o 
  -4   2   6    22686.81    21796.04    672.05 o 
  -3   2   6      315.77      243.87     44.65 o 
  -2   2   6      289.04      280.38     26.48 o 
  -1   2   6    11733.98    12282.73    239.87 o 
   0   2   6    80142.61    81322.17   2022.64 o 
   1   2   6    11383.36    11895.98    183.95 o 
   2   2   6      254.43      262.17     11.94 o 
   3   2   6      361.16      285.31     16.38 o 
   4   2   6    23333.32    22153.36    416.71 o 
   5   2   6     1922.27     2031.56     49.70 o 
   6   2   6      217.72      172.83     13.71 o 
   7   2   6       38.45       32.93     15.18 o 
   8   2   6    14483.56    14362.53    248.74 o 
   9   2   6       88.42       52.77     49.95 o 
  10   2   6      282.16      329.38     69.92 o 
 -10   3   6      459.98      192.39     67.74 o 
  -9   3   6     8719.58     8901.50    355.07 o 
  -8   3   6     1093.67     1289.99    142.63 o 
  -7   3   6    15966.53    15947.08    582.11 o 
  -6   3   6      759.35      617.81     97.41 o 
  -5   3   6    21417.29    21483.76    694.43 o 
  -4   3   6     4059.26     4119.31    108.83 o 
  -3   3   6    18585.71    17744.19    339.53 o 
  -2   3   6     1556.27     1746.23     51.53 o 
  -1   3   6    53580.34    54198.27   1355.26 o 
   0   3   6      250.91      277.96     23.99 o 
   1   3   6    54345.50    53851.17   1166.67 o 
   2   3   6     1775.04     1678.88     38.28 o 
   3   3   6    18306.56    17616.95    337.01 o 
   4   3   6     4056.62     4066.81     71.57 o 
   5   3   6    21459.99    21241.88    387.26 o 
   6   3   6      825.34      717.44     41.59 o 
   7   3   6    15799.85    15835.46    318.43 o 
   8   3   6     1099.61     1167.84     45.97 o 
   9   3   6     8658.85     9154.67    376.24 o 
  10   3   6      511.39      520.05     72.04 o 
 -10   4   6      433.34      157.19    125.75 o 
  -9   4   6      194.45      104.38     52.64 o 
  -8   4   6     6575.37     7296.05    378.43 o 
  -7   4   6      401.94      382.40     64.14 o 
  -6   4   6     1135.67     1144.59     59.48 o 
  -5   4   6      544.13      558.44     41.49 o 
  -4   4   6    22386.50    22632.71    510.37 o 
  -3   4   6     2203.05     2368.81     85.24 o 
  -2   4   6     2461.63     2564.12     90.05 o 
  -1   4   6      135.56      136.39     30.24 o 
   0   4   6    35229.52    35770.11    798.68 o 
   1   4   6      112.90      135.36     21.77 o 
   2   4   6     2597.41     2598.13     73.63 o 
   3   4   6     2264.72     2331.84     89.91 o 
   4   4   6    22678.85    22992.29    454.19 o 
   5   4   6      474.90      487.71     32.88 o 
   6   4   6     1220.17     1085.89     44.05 o 
   7   4   6      412.53      345.35     32.30 o 
   8   4   6     7098.27     6877.40    158.50 o 
   9   4   6      179.44      107.98     51.84 o 
  10   4   6      478.65      397.14     67.47 o 
  -9   5   6     8989.30    10084.73    458.57 o 
  -8   5   6      189.06      215.26     56.64 o 
  -7   5   6     9592.81     9903.42    379.27 o 
  -6   5   6      714.75      617.35     55.48 o 
  -5   5   6    22530.00    22132.09    583.81 o 
  -4   5   6     1111.61     1159.20     70.50 o 
  -3   5   6    30078.11    30807.89    776.92 o 
  -2   5   6     1304.54     1343.44     71.04 o 
  -1   5   6    21140.69    21302.38    502.96 o 
   0   5   6     1806.98     1855.71     68.30 o 
   1   5   6    21421.86    21158.25    479.78 o 
   2   5   6     1257.83     1280.63     74.95 o 
   3   5   6    29856.73    30303.88    873.79 o 
   4   5   6     1148.93     1181.94     42.28 o 
   5   5   6    23046.56    22339.92    468.36 o 
   6   5   6      673.47      679.44     34.21 o 
   7   5   6     9477.16     9219.96    254.37 o 
   8   5   6      194.94      157.33     28.23 o 
   9   5   6     9116.08     9477.51    403.38 o 
  -9   6   6      159.42        3.89     49.52 o 
  -8   6   6     7763.60     7750.90    316.57 o 
  -7   6   6      105.77      102.46     39.07 o 
  -6   6   6     3212.00     3039.02    159.65 o 
  -5   6   6     1203.69     1157.43    161.30 o 
  -4   6   6    14920.07    15463.68    423.70 o 
  -3   6   6      286.49      325.18     46.98 o 
  -2   6   6     5004.10     5066.22    164.07 o 
  -1   6   6     1012.57     1029.98     66.13 o 
   0   6   6     9377.75     9161.28    227.88 o 
   1   6   6     1015.06     1064.93     56.70 o 
   2   6   6     5008.11     5001.21    212.59 o 
   3   6   6      310.64      326.76     53.23 o 
   4   6   6    15325.68    15141.31    432.00 o 
   5   6   6     1266.61     1066.08     79.43 o 
   6   6   6     3114.11     2937.57    125.10 o 
   7   6   6      117.53      116.87     28.02 o 
   8   6   6     7790.08     7332.01    325.47 o 
   9   6   6      162.12       30.95    103.51 o 
  -8   7   6      938.36      754.63    279.33 o 
  -7   7   6    10181.72    10228.00    380.17 o 
  -6   7   6      593.60      497.00     58.07 o 
  -5   7   6    11220.23    11496.78    325.79 o 
  -4   7   6      343.13      352.16     54.64 o 
  -3   7   6    13437.93    13844.04    358.75 o 
  -2   7   6      829.58      896.48     98.45 o 
  -1   7   6    21058.55    21207.22    548.93 o 
   0   7   6     1546.43     1704.80     82.21 o 
   1   7   6    21317.91    21254.74    572.26 o 
   2   7   6      768.96      769.32     85.00 o 
   3   7   6    13161.69    13111.84    437.47 o 
   4   7   6      410.34      368.12     57.06 o 
   5   7   6    11158.48    11670.04    313.24 o 
   6   7   6      559.34      451.36     50.59 o 
   7   7   6    10192.98     9590.70    353.71 o 
   8   7   6      980.96      749.63    150.10 o 
  -7   8   6        1.87        7.55     36.98 o 
  -6   8   6     3457.18     3748.82    289.56 o 
  -5   8   6       83.26      117.38     47.16 o 
  -4   8   6     4611.08     4734.33    187.04 o 
  -3   8   6      380.03      344.97     63.09 o 
  -2   8   6     7563.53     7609.07    274.46 o 
  -1   8   6      232.64      150.91     44.66 o 
   0   8   6     8574.05     8536.09    243.65 o 
   1   8   6      269.18      239.58     41.27 o 
   2   8   6     7328.43     7529.45    303.58 o 
   3   8   6      339.43      294.72     72.32 o 
   4   8   6     4326.51     4553.99    141.84 o 
   5   8   6       62.68       72.91     33.80 o 
   6   8   6     3562.24     3121.83    131.08 o 
   7   8   6        0.82       -9.12     35.27 o 
  -7   9   6     6562.29     6450.61    268.11 o 
  -6   9   6      241.55      278.61     56.78 o 
  -5   9   6    10156.73    10123.40    330.31 o 
  -4   9   6     1478.36     1612.43    104.16 o 
  -3   9   6    13302.47    13345.64    430.64 o 
  -2   9   6      263.24      244.32     64.30 o 
  -1   9   6    14263.95    14695.91    454.56 o 
   0   9   6      757.07      853.05     70.59 o 
   1   9   6    14051.54    14311.03    404.33 o 
   2   9   6      274.83      261.52     69.41 o 
   3   9   6    13443.88    13238.32    466.58 o 
   4   9   6     1520.31     1542.43     82.08 o 
   5   9   6     9892.61     9836.18    283.51 o 
   6   9   6      214.19      144.21     46.65 o 
   7   9   6     6402.66     6193.90    235.92 o 
  -5  10   6       66.38       86.65     56.92 o 
  -4  10   6     9698.80     9452.16    367.20 o 
  -3  10   6      190.16      242.45     56.99 o 
  -2  10   6     4843.84     5416.60    287.50 o 
  -1  10   6      264.78      316.19     58.79 o 
   0  10   6     9584.88     9587.10    307.07 o 
   1  10   6      235.67      250.73     52.28 o 
   2  10   6     5134.85     5184.90    360.65 o 
   3  10   6      224.20      169.45     68.32 o 
   4  10   6     9336.89     9462.34    402.15 o 
   5  10   6       76.11       51.46     40.23 o 
  -4  11   6     1111.41      962.27    101.37 o 
  -3  11   6     6942.99     6820.26    285.08 o 
  -2  11   6      635.77      673.50    105.25 o 
  -1  11   6     7464.46     7407.43    303.31 o 
   0  11   6     2001.31     1844.36    118.22 o 
   1  11   6     7314.98     7500.55    321.71 o 
   2  11   6      630.26      561.37     71.64 o 
   3  11   6     6919.49     7302.87    401.81 o 
   4  11   6     1040.46      891.94     81.26 o 
   1   0   7     6633.56     6109.05    142.16 o 
   2   0   7   179402.55   180400.56  10360.04 o 
   3   0   7     1684.37     1646.58    113.54 o 
   4   0   7      158.14      239.95     65.00 o 
   5   0   7     1733.89     1418.76    160.14 o 
   6   0   7    65190.85    64259.39   1783.37 o 
   7   0   7      138.75      122.49     19.45 o 
   8   0   7       54.31       77.36     18.58 o 
   9   0   7      114.03      103.03     57.27 o 
  10   0   7    17406.21    18382.80    899.84 o 
 -10   1   7       29.69       -9.95     60.89 o 
  -9   1   7      559.14      571.37     48.66 o 
  -8   1   7      349.98      338.40     25.76 o 
  -7   1   7      562.35      631.67     42.83 o 
  -6   1   7      481.63      380.10     66.62 o 
  -5   1   7     2001.22     1902.64    136.77 o 
  -4   1   7      747.62      774.23     78.12 o 
  -3   1   7     2837.48     2786.38     83.11 o 
  -2   1   7      679.28      675.51     28.29 o 
  -1   1   7     5620.07     5623.30     82.05 o 
   0   1   7      127.37       95.77     17.15 o 
   1   1   7     5677.08     5594.10    135.05 o 
   2   1   7      674.67      672.79     25.52 o 
   3   1   7     2754.21     2795.41     73.30 o 
   4   1   7      781.82      774.04     35.15 o 
   5   1   7     2028.67     1931.71    111.42 o 
   6   1   7      494.55      507.67     72.57 o 
   7   1   7      534.88      505.85     39.37 o 
   8   1   7      365.71      320.71     18.32 o 
   9   1   7      588.22      561.03     83.40 o 
  10   1   7       33.12       -1.59     63.39 o 
 -10   2   7    23838.20    23724.30   1166.88 o 
  -9   2   7      699.00      529.48     64.73 o 
  -8   2   7      112.25      114.75     28.60 o 
  -7   2   7     1168.85     1020.58     68.15 o 
  -6   2   7    50345.12    50427.68   1804.70 o 
  -5   2   7      647.97      643.81     53.02 o 
  -4   2   7      513.80      444.32     60.70 o 
  -3   2   7     1991.02     1841.43     74.91 o 
  -2   2   7   101487.84   101960.12   5025.28 o 
  -1   2   7     2638.47     2974.63     70.61 o 
   0   2   7     1454.29     1565.85     42.36 o 
   1   2   7     2912.07     2912.41     72.23 o 
   2   2   7   100394.94   100694.08   3178.72 o 
   3   2   7     2157.11     1912.63     61.46 o 
   4   2   7      539.18      448.49     16.94 o 
   5   2   7      678.58      659.50     38.47 o 
   6   2   7    49792.54    47586.77   1491.15 o 
   7   2   7     1142.80     1105.93     91.24 o 
   8   2   7      114.98       66.69     19.35 o 
   9   2   7      757.91      769.43     82.84 o 
  10   2   7    23679.34    25601.33    956.77 o 
 -10   3   7       89.23       33.86    180.89 o 
  -9   3   7      205.58       61.51     42.00 o 
  -8   3   7       15.96        6.99     74.15 o 
  -7   3   7     1779.56     1847.90    129.51 o 
  -6   3   7        7.91       28.73     48.27 o 
  -5   3   7      575.20      585.11     64.78 o 
  -4   3   7      233.76      251.92     47.36 o 
  -3   3   7     2683.06     2624.68    114.49 o 
  -2   3   7      152.98      141.09     24.60 o 
  -1   3   7     1813.08     1854.09     54.67 o 
   0   3   7       11.52       19.56     16.22 o 
   1   3   7     1737.97     1862.88     46.35 o 
   2   3   7      180.59      144.67     16.48 o 
   3   3   7     2716.69     2537.86     62.86 o 
   4   3   7      249.70      248.55     15.49 o 
   5   3   7      630.09      581.69     42.42 o 
   6   3   7        6.23       18.25     10.61 o 
   7   3   7     1798.55     1780.29    126.90 o 
   8   3   7       21.80        6.37     12.89 o 
   9   3   7      167.28      165.43     95.53 o 
  10   3   7       73.23       47.30     54.24 o 
  -9   4   7      384.12      134.82    108.34 o 
  -8   4   7       15.32       27.32     49.75 o 
  -7   4   7      158.26      147.83     44.51 o 
  -6   4   7    48451.08    47528.27   1709.67 o 
  -5   4   7     2287.71     2293.25     93.69 o 
  -4   4   7      488.67      503.45     50.47 o 
  -3   4   7     2979.68     2978.50     86.21 o 
  -2   4   7    64632.51    64831.36   1820.43 o 
  -1   4   7     1346.62     1350.35     67.03 o 
   0   4   7      194.46      171.73     25.53 o 
   1   4   7     1226.72     1332.98     63.26 o 
   2   4   7    65403.29    63689.53   1561.46 o 
   3   4   7     2703.46     2878.63     92.01 o 
   4   4   7      448.29      497.59     22.98 o 
   5   4   7     2337.26     2042.53     71.31 o 
   6   4   7    48323.10    45885.21   1310.12 o 
   7   4   7      141.80       89.76     30.50 o 
   8   4   7       24.49        9.79     10.17 o 
   9   4   7      284.51      308.33     77.78 o 
  -9   5   7      915.89      877.02    524.30 o 
  -8   5   7      157.04      206.96     58.11 o 
  -7   5   7      820.62      991.88    149.20 o 
  -6   5   7      262.09      239.29     56.23 o 
  -5   5   7     2351.83     1974.09    122.66 o 
  -4   5   7       82.51      101.52     32.28 o 
  -3   5   7     1904.65     2310.30     96.04 o 
  -2   5   7      937.12      979.06     64.26 o 
  -1   5   7     1130.96     1069.82     64.01 o 
   0   5   7       15.23        8.13     22.45 o 
   1   5   7      874.43     1056.29     51.65 o 
   2   5   7      907.42      897.98     53.02 o 
   3   5   7     2248.56     2189.58    119.24 o 
   4   5   7       95.04      133.99     31.10 o 
   5   5   7     2041.99     2013.54     93.88 o 
   6   5   7      259.58      201.48     27.32 o 
   7   5   7      921.00      717.90     65.30 o 
   8   5   7      180.42      132.65     44.02 o 
   9   5   7      906.79      885.94     94.91 o 
  -9   6   7      413.52      484.51    199.08 o 
  -8   6   7       97.73      187.27     70.02 o 
  -7   6   7     1248.77     1319.30     73.67 o 
  -6   6   7    30406.41    30788.70    929.32 o 
  -5   6   7      317.11      225.82     44.70 o 
  -4   6   7       26.87       42.90     40.98 o 
  -3   6   7     2026.26     2056.19     90.49 o 
  -2   6   7    51490.73    51929.35   1515.64 o 
  -1   6   7     1806.81     2073.77     93.23 o 
   0   6   7      100.81      161.23     35.31 o 
   1   6   7     1974.23     1993.24     77.54 o 
   2   6   7    50717.59    51820.29   1435.92 o 
   3   6   7     1910.17     1912.77     96.93 o 
   4   6   7       39.62        5.19     47.72 o 
   5   6   7      193.99      201.57     40.05 o 
   6   6   7    30070.50    29907.82    740.64 o 
   7   6   7     1172.96     1111.29     62.03 o 
   8   6   7       83.02       87.72     38.58 o 
   9   6   7      457.52      521.40    189.60 o 
  -8   7   7      261.32      224.35     80.66 o 
  -7   7   7     2136.46     2067.88    217.20 o 
  -6   7   7      127.89      120.78     42.95 o 
  -5   7   7     1189.31     1254.75     80.72 o 
  -4   7   7       51.54       13.85     34.72 o 
  -3   7   7     3926.33     3928.94    171.83 o 
  -2   7   7       80.62       86.86     47.04 o 
  -1   7   7     5385.37     5426.98    186.48 o 
   0   7   7      564.85      521.03     58.35 o 
   1   7   7     5372.49     5441.99    190.35 o 
   2   7   7      108.97      100.66     30.96 o 
   3   7   7     3780.65     3726.42    155.88 o 
   4   7   7       46.17       81.65     43.34 o 
   5   7   7     1280.05     1175.01     57.01 o 
   6   7   7      157.63      157.77     35.39 o 
   7   7   7     2190.64     1832.11    180.03 o 
   8   7   7      230.63      187.45     60.89 o 
  -7   8   7      526.93      541.39     66.24 o 
  -6   8   7    21991.27    22071.50    863.20 o 
  -5   8   7     1811.40     1928.05    114.81 o 
  -4   8   7      326.38      310.59     51.77 o 
  -3   8   7      119.84      182.63     45.48 o 
  -2   8   7    45632.10    46593.86   1425.88 o 
  -1   8   7      318.72      408.03     60.34 o 
   0   8   7      237.60      228.63     44.59 o 
   1   8   7      441.92      521.14     58.69 o 
   2   8   7    45792.21    45502.46   1363.81 o 
   3   8   7      151.03      161.84     57.95 o 
   4   8   7      292.50      282.60     55.54 o 
   5   8   7     1998.04     1805.47     80.58 o 
   6   8   7    22078.48    21594.73    576.96 o 
   7   8   7      541.08      334.20    108.20 o 
  -6   9   7      160.91      166.41     56.09 o 
  -5   9   7     2923.84     2873.77    165.15 o 
  -4   9   7      998.65     1047.57    110.37 o 
  -3   9   7     2683.42     3089.29    149.62 o 
  -2   9   7     1345.48     1455.99    117.13 o 
  -1   9   7     2700.80     2896.38    137.04 o 
   0   9   7      152.39      215.94     50.50 o 
   1   9   7     2557.80     2634.70    121.58 o 
   2   9   7     1367.98     1416.97     82.92 o 
   3   9   7     3049.51     2799.33    197.91 o 
   4   9   7      969.34      689.19    209.72 o 
   5   9   7     2943.23     2789.83    134.07 o 
   6   9   7      175.35       84.66     39.61 o 
  -5  10   7      872.67      994.81     92.31 o 
  -4  10   7      177.25      111.63     58.62 o 
  -3  10   7      588.29      594.09     75.82 o 
  -2  10   7    18483.89    18127.40    587.33 o 
  -1  10   7      746.52      778.53     76.62 o 
   0  10   7      327.66      378.23     73.48 o 
   1  10   7      707.52      707.11     71.36 o 
   2  10   7    18498.55    18206.91    535.67 o 
   3  10   7      591.48      604.19     88.58 o 
   4  10   7      164.84      145.16     46.91 o 
   5  10   7      919.84      709.53    147.67 o 
  -3  11   7     3970.62     3651.21    196.63 o 
  -2  11   7       67.73       40.59     47.65 o 
  -1  11   7     3100.73     3182.77    177.73 o 
   0  11   7     1668.28     1782.38    124.41 o 
   1  11   7     3270.78     3185.11    170.86 o 
   2  11   7       39.72       17.30     49.80 o 
   3  11   7     3684.92     3772.66    246.58 o 
   0   0   8    74175.43    73549.20   3208.17 o 
   1   0   8     2513.50     2534.79     80.98 o 
   2   0   8        0.82       10.10     25.18 o 
   3   0   8     2062.83     2172.45    135.99 o 
   4   0   8    60651.25    59305.32   2795.91 o 
   5   0   8      979.38      942.26    113.11 o 
   6   0   8     1186.97     1118.14    103.32 o 
   7   0   8      275.03      265.59     60.47 o 
   8   0   8    17068.70    15652.64    739.63 o 
   9   0   8      104.00       53.87     60.07 o 
  10   0   8        6.24       80.57     78.94 o 
 -10   1   8      382.94      398.12    108.04 o 
  -9   1   8     5892.45     5699.19    335.22 o 
  -8   1   8      226.54      170.40     25.19 o 
  -7   1   8    12578.64    12871.07    268.76 o 
  -6   1   8     1152.84     1206.97     49.91 o 
  -5   1   8    18396.20    18081.48    431.52 o 
  -4   1   8      168.39      192.73     17.08 o 
  -3   1   8    36047.73    36493.50   1069.69 o 
  -2   1   8     1090.14     1080.47     53.31 o 
  -1   1   8    33066.20    32378.21    580.13 o 
   0   1   8    10412.43    10579.90    181.41 o 
   1   1   8    33795.36    32047.45    602.32 o 
   2   1   8     1159.44     1149.36     29.81 o 
   3   1   8    35937.29    35516.63   1031.87 o 
   4   1   8      175.59      187.77     25.69 o 
   5   1   8    18542.59    17662.92    584.35 o 
   6   1   8     1360.09     1256.28     98.72 o 
   7   1   8    13059.36    12411.26    518.70 o 
   8   1   8      210.99      220.20     59.81 o 
   9   1   8     5845.26     5597.74    254.13 o 
  10   1   8      455.02      428.81    113.12 o 
 -10   2   8       83.78        3.39     72.98 o 
  -9   2   8      304.66      272.01    119.11 o 
  -8   2   8    19693.43    20284.99    524.62 o 
  -7   2   8      401.88      302.19     39.52 o 
  -6   2   8     1125.22     1250.90     98.76 o 
  -5   2   8      384.23      259.36     39.87 o 
  -4   2   8    35316.85    34107.29   1021.83 o 
  -3   2   8      487.43      499.51     39.35 o 
  -2   2   8      339.21      297.64     56.60 o 
  -1   2   8     1661.32     1630.98     40.91 o 
   0   2   8    63627.34    60687.63   1549.22 o 
   1   2   8     1530.48     1670.42     50.41 o 
   2   2   8      305.93      333.07     28.60 o 
   3   2   8      508.55      491.24     31.20 o 
   4   2   8    35228.76    33764.60    762.69 o 
   5   2   8      386.85      319.48     11.59 o 
   6   2   8      980.07     1174.81    149.91 o 
   7   2   8      367.27      381.98     64.30 o 
   8   2   8    19663.67    19781.07   1132.24 o 
   9   2   8      353.24      329.84     75.53 o 
  10   2   8       69.97       90.70     66.70 o 
 -10   3   8      276.87      -76.42    262.15 o 
  -9   3   8     6902.35     7195.69    497.99 o 
  -8   3   8      142.18      126.96     61.16 o 
  -7   3   8     8867.70     9041.65    336.74 o 
  -6   3   8      810.41      731.53     80.52 o 
  -5   3   8    12395.71    11753.74    390.99 o 
  -4   3   8      587.13      599.19     44.28 o 
  -3   3   8    10297.69     9591.87    243.50 o 
  -2   3   8      814.09      875.99     46.89 o 
  -1   3   8    26307.83    25718.24    532.08 o 
   0   3   8      194.89      187.42     19.37 o 
   1   3   8    26158.14    25702.83    473.53 o 
   2   3   8      856.39      814.59     29.49 o 
   3   3   8     9731.59     9661.03    155.07 o 
   4   3   8      591.34      593.36     17.45 o 
   5   3   8    12077.80    11606.25    279.60 o 
   6   3   8      829.35      666.65     22.14 o 
   7   3   8     8533.61     8622.03    246.95 o 
   8   3   8      148.17      172.57     60.73 o 
   9   3   8     6932.62     7017.27    461.07 o 
  10   3   8      329.09      325.46     71.90 o 
  -9   4   8      223.26      137.27     55.37 o 
  -8   4   8    12799.15    14059.74    462.63 o 
  -7   4   8      145.28      122.78     44.55 o 
  -6   4   8      291.24      246.26     50.05 o 
  -5   4   8     1359.29     1246.64    119.77 o 
  -4   4   8    32676.40    31142.45    857.92 o 
  -3   4   8      554.52      635.09     43.03 o 
  -2   4   8      104.08      105.41     29.13 o 
  -1   4   8     1697.96     1688.99     62.41 o 
   0   4   8    54632.33    54070.22   1404.41 o 
   1   4   8     1575.48     1600.37     57.54 o 
   2   4   8       81.71      127.04     21.81 o 
   3   4   8      595.67      535.53     27.91 o 
   4   4   8    32918.41    32737.65    670.84 o 
   5   4   8     1285.53     1172.51     27.26 o 
   6   4   8      342.75      229.56     18.80 o 
   7   4   8      164.26      126.65     26.93 o 
   8   4   8    12743.88    12082.74    460.19 o 
   9   4   8      187.02      203.27     62.24 o 
  -9   5   8     4718.37     5028.46    284.52 o 
  -8   5   8      269.97      367.69     86.39 o 
  -7   5   8     3837.68     4151.11    231.35 o 
  -6   5   8      410.83      453.06     35.82 o 
  -5   5   8    11963.00    11816.33    306.24 o 
  -4   5   8      294.41      258.71     40.01 o 
  -3   5   8    11799.36    11925.44    276.94 o 
  -2   5   8      777.83      876.82     83.91 o 
  -1   5   8     7432.51     7523.94    193.62 o 
   0   5   8      144.20      160.68     32.44 o 
   1   5   8     7846.81     7484.60    169.90 o 
   2   5   8      828.51      820.83     40.69 o 
   3   5   8    11975.07    11619.66    217.33 o 
   4   5   8      257.25      245.32     23.34 o 
   5   5   8    12397.44    11634.49    283.54 o 
   6   5   8      483.40      396.86     24.11 o 
   7   5   8     3996.38     3632.43    111.61 o 
   8   5   8      269.23      249.30     57.95 o 
   9   5   8     4602.84     4550.79    312.60 o 
  -8   6   8    11104.65    11974.89    517.53 o 
  -7   6   8     1298.84     1410.49    108.76 o 
  -6   6   8      772.63      699.02     57.94 o 
  -5   6   8       42.70       47.43     35.87 o 
  -4   6   8    20583.95    20282.10    700.05 o 
  -3   6   8     1147.50     1266.83     74.66 o 
  -2   6   8      537.12      520.10     55.69 o 
  -1   6   8       53.16      139.82     40.53 o 
   0   6   8    16272.24    15801.23    395.22 o 
   1   6   8      113.40       88.86     34.91 o 
   2   6   8      526.06      524.41     45.76 o 
   3   6   8     1251.48     1213.01     50.08 o 
   4   6   8    20448.22    20018.83    540.72 o 
   5   6   8       62.03       37.65     19.95 o 
   6   6   8      896.71      651.52     44.54 o 
   7   6   8     1353.56     1180.74     79.17 o 
   8   6   8    11193.72    10044.79   1047.88 o 
  -8   7   8      113.14      130.89     79.73 o 
  -7   7   8     8150.71     8335.37    354.06 o 
  -6   7   8      219.11      184.59     59.27 o 
  -5   7   8     7480.59     7113.46    318.00 o 
  -4   7   8      269.69      235.10     47.40 o 
  -3   7   8     9375.60     9616.38    288.49 o 
  -2   7   8      437.12      379.21     49.87 o 
  -1   7   8    13300.23    13283.60    381.55 o 
   0   7   8       11.59       22.61     30.79 o 
   1   7   8    13048.98    13035.86    325.61 o 
   2   7   8      411.91      398.32     40.75 o 
   3   7   8     9234.61     9382.22    241.57 o 
   4   7   8      313.34      277.71     47.89 o 
   5   7   8     7048.89     6807.11    172.54 o 
   6   7   8      169.80      160.72     29.30 o 
   7   7   8     8045.58     7319.43    512.28 o 
   8   7   8      133.56      121.12     62.78 o 
  -7   8   8      885.10      782.37    123.71 o 
  -6   8   8     1595.83     1596.14    109.12 o 
  -5   8   8     1599.67     1451.05    131.08 o 
  -4   8   8    12611.39    13050.12    404.97 o 
  -3   8   8     1427.25     1429.83    119.84 o 
  -2   8   8     3552.14     3720.07    149.08 o 
  -1   8   8     2952.32     3051.07    123.23 o 
   0   8   8    18586.30    18275.87    490.50 o 
   1   8   8     2825.81     2894.98    114.58 o 
   2   8   8     3893.56     3763.53    146.59 o 
   3   8   8     1370.08     1424.15     69.56 o 
   4   8   8    12990.63    12610.58    425.85 o 
   5   8   8     1492.45     1536.16     83.67 o 
   6   8   8     1726.94     1445.27    223.07 o 
   7   8   8      800.18      620.56    188.22 o 
  -6   9   8       27.18       30.88     41.14 o 
  -5   9   8     7618.94     7666.85    409.76 o 
  -4   9   8      736.69      702.99     71.98 o 
  -3   9   8     9871.32     9574.82    321.73 o 
  -2   9   8       56.08       48.03     47.56 o 
  -1   9   8    10373.64    10129.24    361.86 o 
   0   9   8       83.69       53.78     38.39 o 
   1   9   8    10206.86    10076.82    296.98 o 
   2   9   8       51.33       19.28     37.82 o 
   3   9   8     9922.61     9742.03    303.03 o 
   4   9   8      757.39      628.86     90.07 o 
   5   9   8     7692.21     7550.23    403.49 o 
   6   9   8       23.93      -13.62     45.67 o 
  -5  10   8      505.21      515.38     76.27 o 
  -4  10   8     8021.23     7925.19    292.75 o 
  -3  10   8     1084.87     1029.22    107.83 o 
  -2  10   8     4466.06     4244.38    216.70 o 
  -1  10   8      792.36      834.00     81.17 o 
   0  10   8     9478.59     9015.48    297.21 o 
   1  10   8      887.97      762.45     73.00 o 
   2  10   8     4214.33     4265.96    169.28 o 
   3  10   8     1042.20     1225.58     82.41 o 
   4  10   8     7882.88     7683.19    286.57 o 
   5  10   8      615.90      359.79     87.66 o 
  -3  11   8     7025.95     6947.32    295.37 o 
  -2  11   8        0.05       65.70     54.60 o 
  -1  11   8     8012.08     7619.48    327.67 o 
   0  11   8      391.26      310.19     67.26 o 
   1  11   8     8081.99     7745.00    327.05 o 
   2  11   8        0.24       41.75     54.57 o 
   3  11   8     7172.39     7215.51    299.96 o 
   1   0   9      227.82      275.65     27.50 o 
   2   0   9      249.33      268.23     20.36 o 
   3   0   9      495.99      602.74     85.98 o 
   4   0   9     1473.41     1429.02    163.56 o 
   5   0   9        5.16      -75.69     75.69 o 
   6   0   9     1830.26     1809.59    163.63 o 
   7   0   9      139.00      162.07     58.78 o 
   8   0   9        8.11       12.00     47.39 o 
   9   0   9        0.20       40.97     59.34 o 
  10   0   9      107.64       84.19     82.72 o 
 -10   1   9      107.65      139.57     86.22 o 
  -9   1   9    11422.25    11491.41    517.00 o 
  -8   1   9     1538.96     1609.15    143.34 o 
  -7   1   9    16227.36    17388.32    900.58 o 
  -6   1   9      198.56      149.07     36.69 o 
  -5   1   9    25818.90    26277.25    654.05 o 
  -4   1   9     3075.14     3485.53    219.24 o 
  -3   1   9    42061.00    42889.47   1324.46 o 
  -2   1   9      348.38      372.52     17.07 o 
  -1   1   9    38875.28    37617.02    726.65 o 
   0   1   9     2121.63     2280.07     56.03 o 
   1   1   9    40053.33    37914.16    861.38 o 
   2   1   9      365.84      374.05     32.29 o 
   3   1   9    42596.61    40508.91   1129.68 o 
   4   1   9     3386.75     3265.80    152.24 o 
   5   1   9    26176.31    25064.08    865.90 o 
   6   1   9      220.07      165.27     54.94 o 
   7   1   9    16556.05    16306.53    641.76 o 
   8   1   9     1651.80     1714.84    214.95 o 
   9   1   9    11268.06    11520.82    514.78 o 
  10   1   9      110.36       94.21     90.39 o 
 -10   2   9      119.88       65.88     79.49 o 
  -9   2   9       41.90       30.35     63.76 o 
  -8   2   9      270.15      177.33     55.01 o 
  -7   2   9     1020.69      968.87     65.68 o 
  -6   2   9      385.80      309.80     44.80 o 
  -5   2   9       47.94       45.91     33.59 o 
  -4   2   9     1170.34     1166.54     84.61 o 
  -3   2   9      277.46      291.23     52.25 o 
  -2   2   9      458.62      461.58     40.64 o 
  -1   2   9      428.94      427.11     31.64 o 
   0   2   9     1505.08     1501.77     70.33 o 
   1   2   9      426.25      467.92     30.31 o 
   2   2   9      395.66      402.47     34.55 o 
   3   2   9      281.24      306.99     36.43 o 
   4   2   9     1322.05     1200.74     48.87 o 
   5   2   9       46.06       22.21     18.37 o 
   6   2   9      294.13      284.47     62.72 o 
   7   2   9     1056.82     1046.13     98.24 o 
   8   2   9      304.76      257.07     71.65 o 
   9   2   9       37.23      -26.45     47.23 o 
  10   2   9       95.67       50.21     99.46 o 
  -9   3   9    12115.72    12612.22   1009.91 o 
  -8   3   9      574.43      421.45     50.31 o 
  -7   3   9    20198.82    20382.40    701.91 o 
  -6   3   9      504.47      445.80     63.88 o 
  -5   3   9    24161.58    23960.04    727.11 o 
  -4   3   9     1464.38     1372.70     97.55 o 
  -3   3   9    25434.77    23801.76    527.55 o 
  -2   3   9      554.07      572.53     40.62 o 
  -1   3   9    48325.92    47123.00   1373.20 o 
   0   3   9     3646.01     3775.07    106.84 o 
   1   3   9    47996.51    47492.19   1213.33 o 
   2   3   9      553.41      571.93     34.68 o 
   3   3   9    24447.36    24309.36    511.41 o 
   4   3   9     1312.12     1317.62     67.10 o 
   5   3   9    24322.25    23590.01    473.13 o 
   6   3   9      486.03      468.00     25.69 o 
   7   3   9    19720.64    17739.10    820.60 o 
   8   3   9      467.44      479.50     77.16 o 
   9   3   9    12267.63    12840.58    523.05 o 
  -9   4   9        9.16      183.80    125.75 o 
  -8   4   9     1369.93     1240.49     91.44 o 
  -7   4   9       15.33        2.98     44.46 o 
  -6   4   9      363.23      222.92     50.30 o 
  -5   4   9      165.60      153.58     58.77 o 
  -4   4   9     2235.94     2083.17    109.61 o 
  -3   4   9     2521.59     2440.61     99.39 o 
  -2   4   9      143.08      275.26     36.52 o 
  -1   4   9      944.79      989.71     56.16 o 
   0   4   9     2293.56     2502.10     84.61 o 
   1   4   9      917.12      935.68     38.05 o 
   2   4   9      125.79      159.83     22.39 o 
   3   4   9     2567.62     2453.03     58.12 o 
   4   4   9     2278.44     2148.99     70.27 o 
   5   4   9      156.80      135.03     10.30 o 
   6   4   9      354.57      362.74     46.72 o 
   7   4   9       21.84        4.67     15.30 o 
   8   4   9     1387.18     1216.27    138.46 o 
   9   4   9       11.56       21.34     55.65 o 
  -9   5   9    10266.07    11655.51   1400.71 o 
  -8   5   9      526.88      429.69     70.27 o 
  -7   5   9    12774.70    12901.58    532.23 o 
  -6   5   9       27.36        3.47     10.34 o 
  -5   5   9    26951.67    26706.37    703.74 o 
  -4   5   9      931.90      851.66    120.94 o 
  -3   5   9    29759.77    29611.30    723.01 o 
  -2   5   9      715.93      787.77     57.74 o 
  -1   5   9    23141.01    23840.46    586.06 o 
   0   5   9      465.77      526.90     43.12 o 
   1   5   9    24343.25    23626.34    541.63 o 
   2   5   9      733.45      732.00     44.55 o 
   3   5   9    29273.65    29020.67    612.96 o 
   4   5   9      864.80      871.13     35.07 o 
   5   5   9    27233.38    25830.65    461.75 o 
   6   5   9       51.09       49.01     18.99 o 
   7   5   9    12535.87    12416.75    496.42 o 
   8   5   9      525.78      368.03     78.99 o 
   9   5   9    10458.11    10456.54    495.04 o 
  -8   6   9     1423.52      959.23    213.10 o 
  -7   6   9      276.69      245.25     80.61 o 
  -6   6   9      135.75       28.30     33.65 o 
  -5   6   9      237.93      207.70     46.61 o 
  -4   6   9     4037.32     4018.11    230.11 o 
  -3   6   9      315.81      327.09     42.35 o 
  -2   6   9      418.71      462.64     52.77 o 
  -1   6   9     1004.06     1083.37     63.66 o 
   0   6   9     5175.18     5237.11    174.69 o 
   1   6   9     1051.69     1014.29     64.94 o 
   2   6   9      431.17      449.33     37.47 o 
   3   6   9      300.81      318.43     37.26 o 
   4   6   9     4111.84     4030.36    188.77 o 
   5   6   9      252.98      226.80     19.60 o 
   6   6   9      127.29      129.72     20.26 o 
   7   6   9      292.56      193.52     39.88 o 
   8   6   9     1457.24     1387.00    188.63 o 
  -7   7   9    10855.21    11491.42    445.53 o 
  -6   7   9     1447.69     1335.67     77.91 o 
  -5   7   9    12425.51    12531.72    531.96 o 
  -4   7   9      936.25      884.30     73.67 o 
  -3   7   9    21638.21    21258.32    768.94 o 
  -2   7   9     1123.43      851.81     67.90 o 
  -1   7   9    30421.70    29933.45    798.73 o 
   0   7   9     1629.72     1687.60     90.24 o 
   1   7   9    30258.34    29390.77    814.29 o 
   2   7   9      957.20      997.01     64.03 o 
   3   7   9    21526.28    21111.65    546.96 o 
   4   7   9      877.64      957.74     47.32 o 
   5   7   9    12591.48    12237.59    263.46 o 
   6   7   9     1295.83     1286.05     64.60 o 
   7   7   9    11030.53     9646.40    897.92 o 
   8   7   9      470.84      572.67    233.13 o 
  -7   8   9        3.29      -59.13     59.74 o 
  -6   8   9      679.99      907.00    123.39 o 
  -5   8   9       27.34       61.39     36.54 o 
  -4   8   9     3590.69     3463.56    257.65 o 
  -3   8   9      143.67      140.58     47.64 o 
  -2   8   9      930.26      912.79     78.92 o 
  -1   8   9       99.07      103.17     44.33 o 
   0   8   9     5120.78     5336.57    189.34 o 
   1   8   9       76.12      128.08     44.08 o 
   2   8   9      953.35      932.53     60.92 o 
   3   8   9      187.46      106.91     36.23 o 
   4   8   9     3250.75     3330.93    182.72 o 
   5   8   9       43.60       30.59     24.58 o 
   6   8   9      747.78      643.55     63.20 o 
   7   8   9        3.51      -28.31     28.31 o 
  -6   9   9      886.14      874.78    115.55 o 
  -5   9   9    11408.12    10839.00    585.35 o 
  -4   9   9     1440.57     1559.09    102.55 o 
  -3   9   9    10883.04    11275.60    349.71 o 
  -2   9   9     1450.91     1655.36    100.09 o 
  -1   9   9    12493.62    12240.22    363.30 o 
   0   9   9     1275.96     1390.28     98.28 o 
   1   9   9    12364.95    12061.80    382.08 o 
   2   9   9     1540.25     1572.97     84.13 o 
   3   9   9    11492.79    11245.64    332.99 o 
   4   9   9     1602.28     1493.49    180.71 o 
   5   9   9    11415.03    10980.61    329.14 o 
   6   9   9      854.05      761.17     70.09 o 
  -4  10   9     4541.75     4460.06    329.51 o 
  -3  10   9        0.78      -51.69     51.69 o 
  -2  10   9      264.82      249.75     56.31 o 
  -1  10   9       29.56       60.07     46.43 o 
   0  10   9     4558.79     4832.14    213.05 o 
   1  10   9        7.44        1.48     42.84 o 
   2  10   9      274.19      103.30     58.61 o 
   3  10   9        3.34       -7.34     38.82 o 
   4  10   9     4712.67     4419.63    285.29 o 
  -2  11   9     1252.87     1171.29    111.17 o 
  -1  11   9     7658.08     7427.07    314.95 o 
   0  11   9      914.18      736.74     87.25 o 
   1  11   9     7492.71     7239.95    292.36 o 
   2  11   9     1205.34     1043.89    128.61 o 
   0   0  10    24244.25    23455.42    765.17 o 
   1   0  10       71.32       76.11     21.77 o 
   2   0  10     1251.45     1296.31     62.55 o 
   3   0  10      174.76      145.35     25.71 o 
   4   0  10    26719.63    25557.25   1067.53 o 
   5   0  10      101.32       82.78     66.79 o 
   6   0  10      695.39      734.61     88.84 o 
   7   0  10      486.32      471.56     80.66 o 
   8   0  10    15300.43    14744.46    612.99 o 
   9   0  10      564.80      480.14    102.34 o 
  -9   1  10     4358.52     4544.20    276.46 o 
  -8   1  10      288.41      345.36     78.55 o 
  -7   1  10     5958.29     6042.34    402.63 o 
  -6   1  10     2946.94     2952.95    340.02 o 
  -5   1  10     5871.25     6290.00    340.96 o 
  -4   1  10       23.98       29.31     54.56 o 
  -3   1  10     7618.17     7636.48    198.68 o 
  -2   1  10     1482.20     1540.18     35.82 o 
  -1   1  10     7911.76     7427.46    224.57 o 
   0   1  10     1902.51     1961.04     76.50 o 
   1   1  10     7377.73     7512.88    177.52 o 
   2   1  10     1645.85     1661.19     49.68 o 
   3   1  10     7480.28     7557.42    195.94 o 
   4   1  10       17.04       26.05     14.22 o 
   5   1  10     5820.46     5969.63    276.52 o 
   6   1  10     2583.92     2817.82    158.49 o 
   7   1  10     6041.27     6024.07    296.18 o 
   8   1  10      268.03      357.75     98.17 o 
   9   1  10     4391.45     4276.79    269.25 o 
  -9   2  10      311.73      395.94    111.01 o 
  -8   2  10    18729.76    19843.88    981.83 o 
  -7   2  10      110.10       82.90     14.33 o 
  -6   2  10      243.74      199.13     21.56 o 
  -5   2  10      983.12      878.75     42.77 o 
  -4   2  10    38429.30    38744.20   1640.08 o 
  -3   2  10      395.29      399.72     43.82 o 
  -2   2  10      204.61      324.89     26.49 o 
  -1   2  10     1392.33     1416.45     38.22 o 
   0   2  10    62336.46    59113.19   1617.42 o 
   1   2  10     1353.26     1424.71     59.43 o 
   2   2  10      275.90      336.61     31.31 o 
   3   2  10      479.56      480.75     30.65 o 
   4   2  10    38908.10    37233.96    851.10 o 
   5   2  10     1021.04      849.39    121.33 o 
   6   2  10      259.03      234.90     65.22 o 
   7   2  10      162.32      151.20     55.57 o 
   8   2  10    19075.68    18461.87    958.11 o 
   9   2  10      276.28      257.21     88.18 o 
  -9   3  10     1601.22     1600.95    318.26 o 
  -8   3  10      167.70      172.28    114.63 o 
  -7   3  10     4760.15     4963.36    201.96 o 
  -6   3  10     1260.23     1065.98     71.59 o 
  -5   3  10    10019.67     9807.19    280.50 o 
  -4   3  10       13.30       61.81     40.33 o 
  -3   3  10    13916.97    13299.05    413.85 o 
  -2   3  10     3149.32     3122.71     95.52 o 
  -1   3  10    14945.05    15135.22    374.77 o 
   0   3  10      310.31      365.70     42.01 o 
   1   3  10    15346.67    14813.65    320.10 o 
   2   3  10     2817.86     3073.24     91.84 o 
   3   3  10    13651.80    13402.98    283.87 o 
   4   3  10       15.94       23.86     21.35 o 
   5   3  10     9624.93     9609.30    249.64 o 
   6   3  10     1237.69      890.73    224.93 o 
   7   3  10     4720.35     4825.62    236.01 o 
   8   3  10      165.38      209.46     70.32 o 
   9   3  10     1458.41     1818.78    166.74 o 
  -9   4  10      212.33      204.11    168.32 o 
  -8   4  10    15755.81    16473.97    866.90 o 
  -7   4  10      693.91      606.21     61.49 o 
  -6   4  10      402.36      250.23     65.08 o 
  -5   4  10      573.56      633.78     56.97 o 
  -4   4  10    31951.85    31353.68   1031.24 o 
  -3   4  10      920.97      897.73     48.51 o 
  -2   4  10     1270.38     1246.27     73.07 o 
  -1   4  10      842.01     1011.67     94.39 o 
   0   4  10    34474.98    33834.57    810.46 o 
   1   4  10      934.60      982.55     43.44 o 
   2   4  10     1168.86     1298.93     46.41 o 
   3   4  10      894.95      842.23     30.20 o 
   4   4  10    31763.03    30765.41    733.65 o 
   5   4  10      514.02      484.96     35.98 o 
   6   4  10      351.84      283.33     17.15 o 
   7   4  10      664.97      514.85     65.61 o 
   8   4  10    15844.01    15783.08    622.58 o 
   9   4  10      213.90      215.65     76.57 o 
  -8   5  10      227.35      170.59    116.08 o 
  -7   5  10     7710.44     8229.50    295.26 o 
  -6   5  10      464.21      494.86     64.74 o 
  -5   5  10     5680.71     5527.25    209.21 o 
  -4   5  10     1155.58     1126.00     75.22 o 
  -3   5  10    10808.70    10969.34    286.98 o 
  -2   5  10     1239.61     1384.77     71.26 o 
  -1   5  10    16321.92    15676.53    405.42 o 
   0   5  10      573.68      671.89     47.67 o 
   1   5  10    15790.44    15700.47    397.95 o 
   2   5  10     1366.46     1289.33     61.65 o 
   3   5  10    11061.00    10758.68    219.42 o 
   4   5  10     1162.53     1187.34     39.21 o 
   5   5  10     5801.14     5190.82    122.19 o 
   6   5  10      548.50      415.20     43.09 o 
   7   5  10     7555.58     7437.24    361.62 o 
   8   5  10      231.31      162.07     53.69 o 
  -8   6  10    14065.59    14590.58    658.49 o 
  -7   6  10      106.40       84.25     70.66 o 
  -6   6  10     1181.26     1189.66    101.41 o 
  -5   6  10      437.16      389.93     76.77 o 
  -4   6  10    31329.15    28397.42   1022.57 o 
  -3   6  10      581.49      487.22     55.40 o 
  -2   6  10     1346.29     1435.33     77.46 o 
  -1   6  10      665.22      701.18     54.71 o 
   0   6  10    48186.82    45809.10   1271.36 o 
   1   6  10      656.92      655.62     65.79 o 
   2   6  10     1478.15     1533.14     66.74 o 
   3   6  10      523.25      456.09     38.36 o 
   4   6  10    31344.86    30204.25    724.96 o 
   5   6  10      528.34      414.68     23.43 o 
   6   6  10     1349.60     1108.76     69.07 o 
   7   6  10      114.24      103.41     33.19 o 
   8   6  10    13840.29    12470.88   1321.54 o 
  -7   7  10     4343.43     4500.19    255.19 o 
  -6   7  10      270.53      336.82    107.43 o 
  -5   7  10     5883.33     5428.98    241.34 o 
  -4   7  10     1037.99      996.83     66.97 o 
  -3   7  10     9399.08     9260.62    256.25 o 
  -2   7  10      585.79      639.25     59.85 o 
  -1   7  10     4788.31     5233.65    188.01 o 
   0   7  10     2595.46     2492.89    100.25 o 
   1   7  10     5247.23     5029.22    152.18 o 
   2   7  10      722.71      682.30     47.76 o 
   3   7  10     9084.91     8848.46    227.49 o 
   4   7  10      959.27      998.81     53.49 o 
   5   7  10     5705.74     5631.15    186.78 o 
   6   7  10      238.84      158.67     38.89 o 
   7   7  10     4356.46     4200.93    210.76 o 
  -6   8  10     1273.74     1415.85    159.30 o 
  -5   8  10      262.21      237.95     46.52 o 
  -4   8  10    16953.77    16003.93    492.84 o 
  -3   8  10      520.09      492.64     63.45 o 
  -2   8  10     2116.08     2354.26    130.90 o 
  -1   8  10      286.58      297.26     56.66 o 
   0   8  10    22430.90    21521.06    587.24 o 
   1   8  10      332.74      361.93     53.17 o 
   2   8  10     2200.33     2234.95     95.04 o 
   3   8  10      486.44      427.53     73.90 o 
   4   8  10    17134.13    16544.79    412.45 o 
   5   8  10      225.64      216.15     26.35 o 
   6   8  10     1338.61      934.47    123.33 o 
  -5   9  10     4949.56     4832.24    306.13 o 
  -4   9  10     1258.54     1364.18    100.82 o 
  -3   9  10     3190.55     3370.31    170.83 o 
  -2   9  10      609.76      540.86     71.65 o 
  -1   9  10     6943.13     6650.62    242.09 o 
   0   9  10     1216.82     1169.41     82.47 o 
   1   9  10     6742.34     6897.86    222.51 o 
   2   9  10      418.89      521.26     56.54 o 
   3   9  10     3357.93     3265.31    141.98 o 
   4   9  10     1303.53     1221.89    104.68 o 
   5   9  10     5053.62     4562.41    296.77 o 
  -4  10  10    14037.17    13363.27    648.18 o 
  -3  10  10      203.64      165.72     54.28 o 
  -2  10  10     2304.40     2361.93    146.56 o 
  -1  10  10      518.64      512.30     71.95 o 
   0  10  10    15137.87    15017.89    467.96 o 
   1  10  10      531.54      465.29     83.50 o 
   2  10  10     2245.28     2290.42    120.14 o 
   3  10  10      221.86      119.20     64.02 o 
   4  10  10    14099.74    13935.67    437.16 o 
   0  11  10      824.72      653.92    152.84 o 
   1   0  11     2209.71     2227.61     70.75 o 
   2   0  11    68337.18    64103.66   1944.09 o 
   3   0  11      600.61      639.53     40.28 o 
   4   0  11      300.30      408.25    132.53 o 
   5   0  11     1876.42     2028.27    175.33 o 
   6   0  11    38713.45    38987.26   1581.40 o 
   7   0  11       67.33      131.44     68.33 o 
   8   0  11        7.34       68.63     82.53 o 
   9   0  11      551.32      538.70    112.91 o 
  -9   1  11      784.22      820.20    188.01 o 
  -8   1  11       68.24       63.53     59.20 o 
  -7   1  11     1446.78     1403.43    167.20 o 
  -6   1  11      498.23      614.40    138.01 o 
  -5   1  11     1568.22     1674.50    201.72 o 
  -4   1  11      601.25      426.60    208.95 o 
  -3   1  11      229.07      139.66     38.28 o 
  -2   1  11       35.70       31.24     12.49 o 
  -1   1  11     1226.69     1141.75     44.56 o 
   0   1  11      958.66      993.04     44.27 o 
   1   1  11     1227.13     1241.50     50.76 o 
   2   1  11       38.02       48.88     18.90 o 
   3   1  11      162.31      214.54     25.37 o 
   4   1  11      530.58      424.75     71.74 o 
   5   1  11     1583.39     1702.91    118.28 o 
   6   1  11      520.04      557.56     81.76 o 
   7   1  11     1425.60     1613.97    148.82 o 
   8   1  11       73.75       20.09     65.18 o 
   9   1  11      830.12      904.62    189.19 o 
  -9   2  11      600.66      408.13    129.90 o 
  -8   2  11        4.24      -56.46     69.52 o 
  -7   2  11     1181.16     1170.65    162.21 o 
  -6   2  11    32848.74    33049.54    988.80 o 
  -5   2  11      688.28      574.35     47.94 o 
  -4   2  11      459.27      483.05     41.42 o 
  -3   2  11     1305.85     1368.75    101.80 o 
  -2   2  11    47532.69    46679.21   1120.13 o 
  -1   2  11     1207.40     1058.24     37.28 o 
   0   2  11      742.00      617.16     45.06 o 
   1   2  11      902.78     1097.54     50.92 o 
   2   2  11    46986.36    44897.93   1065.07 o 
   3   2  11     1574.16     1420.35     47.24 o 
   4   2  11      456.97      413.97     48.31 o 
   5   2  11      523.00      524.06     58.71 o 
   6   2  11    32639.00    32157.19   1220.53 o 
   7   2  11     1159.72     1091.20    114.27 o 
   8   2  11        2.05       25.82     49.18 o 
   9   2  11      570.19      631.84    109.56 o 
  -9   3  11      427.87      501.08    203.14 o 
  -8   3  11      354.44      295.33    145.43 o 
  -7   3  11     1078.56     1179.77    161.97 o 
  -6   3  11       84.20       71.55     26.60 o 
  -5   3  11     1292.09     1258.23    133.68 o 
  -4   3  11      685.29      548.39    100.34 o 
  -3   3  11     8494.68     8197.69    193.78 o 
  -2   3  11      447.56      455.36     54.13 o 
  -1   3  11     2973.53     3183.18    116.30 o 
   0   3  11      117.63      138.45     26.87 o 
   1   3  11     3170.29     3117.33     91.42 o 
   2   3  11      439.75      446.10     42.48 o 
   3   3  11     8544.98     8291.77    181.41 o 
   4   3  11      642.15      621.83     49.35 o 
   5   3  11     1394.63     1128.23     41.75 o 
   6   3  11       70.83       39.83     34.97 o 
   7   3  11      910.83      970.38    110.86 o 
   8   3  11      312.48      371.03     81.22 o 
   9   3  11      406.33      452.08    112.81 o 
  -8   4  11      360.67      475.25    127.94 o 
  -7   4  11      412.62      403.12     88.07 o 
  -6   4  11    30944.66    30894.48    994.45 o 
  -5   4  11     1797.61     1740.99    121.41 o 
  -4   4  11      353.01      313.23     32.08 o 
  -3   4  11     1225.11     1372.52     70.45 o 
  -2   4  11    60867.34    57174.44   1800.59 o 
  -1   4  11     2535.42     2430.07    119.93 o 
   0   4  11      380.44      330.96     47.54 o 
   1   4  11     2264.87     2383.46     83.54 o 
   2   4  11    61216.89    57839.15   1613.64 o 
   3   4  11     1395.43     1319.86     59.44 o 
   4   4  11      367.60      392.90     28.20 o 
   5   4  11     1790.32     1572.72     52.93 o 
   6   4  11    30959.59    26931.72    877.70 o 
   7   4  11      581.02      277.76    104.02 o 
   8   4  11      374.32      352.72     81.49 o 
  -8   5  11       16.41      -41.79     93.96 o 
  -7   5  11     2988.83     3056.22    160.42 o 
  -6   5  11        8.87      -44.37     51.74 o 
  -5   5  11     2443.12     2369.62    133.48 o 
  -4   5  11      144.45      113.49     33.19 o 
  -3   5  11     2121.06     2099.32     92.27 o 
  -2   5  11     1330.64     1227.23     85.78 o 
  -1   5  11     6837.07     6766.40    194.80 o 
   0   5  11       11.90       14.95     27.42 o 
   1   5  11     6601.93     6613.02    176.84 o 
   2   5  11     1318.98     1251.98     56.94 o 
   3   5  11     2127.05     2010.31     60.89 o 
   4   5  11      165.84      144.24     18.15 o 
   5   5  11     2342.31     2305.79     71.02 o 
   6   5  11        4.82       17.87     17.74 o 
   7   5  11     3137.70     2932.33    199.03 o 
   8   5  11       14.35       46.57     57.62 o 
  -8   6  11       48.86       55.91    122.85 o 
  -7   6  11     1300.57     1280.21    110.02 o 
  -6   6  11    23598.47    23649.00    874.62 o 
  -5   6  11      642.07      607.50    103.60 o 
  -4   6  11      303.95      179.09     42.86 o 
  -3   6  11     1481.86     1502.78     89.08 o 
  -2   6  11    35295.21    34323.00    964.14 o 
  -1   6  11     2214.23     2356.76    119.13 o 
   0   6  11      648.83      584.88     62.74 o 
   1   6  11     2325.47     2267.94     93.93 o 
   2   6  11    34881.91    33960.31    869.89 o 
   3   6  11     1480.47     1535.07     57.87 o 
   4   6  11      275.70      238.68     25.74 o 
   5   6  11      665.58      587.19     37.29 o 
   6   6  11    23082.03    21340.59    929.45 o 
   7   6  11     1262.98     1218.05    136.97 o 
   8   6  11       40.50      135.39     65.12 o 
  -7   7  11     1595.39     1687.41    142.92 o 
  -6   7  11       40.31       83.07     51.74 o 
  -5   7  11     2175.06     1837.99    181.08 o 
  -4   7  11       95.23       73.17     47.01 o 
  -3   7  11     3944.50     3805.73    143.77 o 
  -2   7  11      473.84      452.29     59.39 o 
  -1   7  11     2247.13     2381.46    107.92 o 
   0   7  11      321.87      268.20     47.61 o 
   1   7  11     2203.66     2292.41     93.73 o 
   2   7  11      505.18      519.35     53.29 o 
   3   7  11     3943.36     3742.89    114.16 o 
   4   7  11       92.32       87.56     24.48 o 
   5   7  11     2002.22     1832.49    137.01 o 
   6   7  11       54.16       22.83     21.45 o 
   7   7  11     1609.67     1347.18    135.73 o 
  -6   8  11    18169.67    18908.46   1143.26 o 
  -5   8  11     1446.79     1313.33    158.33 o 
  -4   8  11       69.33       82.53     46.19 o 
  -3   8  11     1252.63     1365.72     99.51 o 
  -2   8  11    31828.19    31565.84    942.27 o 
  -1   8  11     1123.79     1251.08     88.60 o 
   0   8  11        1.14       24.37     32.00 o 
   1   8  11     1142.30     1356.07    104.39 o 
   2   8  11    31773.17    31375.72    878.24 o 
   3   8  11     1246.30     1340.35    124.48 o 
   4   8  11       74.15       67.05     31.82 o 
   5   8  11     1461.25     1271.66     59.96 o 
   6   8  11    18352.31    16537.17   1107.08 o 
  -5   9  11     2336.38     2743.31    297.56 o 
  -4   9  11       15.63      -40.32     40.32 o 
  -3   9  11     2101.98     2422.45    127.09 o 
  -2   9  11      169.47      136.90     53.21 o 
  -1   9  11     2561.04     2741.83    156.70 o 
   0   9  11       37.96       41.19     44.06 o 
   1   9  11     2500.85     2604.68    162.55 o 
   2   9  11      142.03      148.82     41.79 o 
   3   9  11     2392.45     2215.54    102.84 o 
   4   9  11       17.64       26.23     36.26 o 
   5   9  11     2452.21     2135.05    171.46 o 
  -3  10  11     1142.31     1098.36    114.06 o 
  -2  10  11    15672.86    15262.47    527.95 o 
  -1  10  11     1053.33     1169.00     96.73 o 
   0  10  11       46.55      107.24     51.93 o 
   1  10  11     1063.64     1138.63     89.94 o 
   2  10  11    15985.00    15477.44    506.27 o 
   3  10  11     1077.31      995.20    131.06 o 
   0   0  12    10509.54    11415.91    421.97 o 
   1   0  12      929.81      983.56     88.87 o 
   2   0  12      247.23      194.80     25.18 o 
   3   0  12      342.76      325.68     30.11 o 
   4   0  12     7447.04     7887.07    504.47 o 
   5   0  12      756.40      619.85    135.62 o 
   6   0  12     1005.48     1385.46    132.89 o 
   7   0  12        1.58      -11.01     51.55 o 
   8   0  12     2674.11     2840.71    249.96 o 
   9   0  12       70.23      -51.86    155.26 o 
  -9   1  12     8825.26     9422.33    574.78 o 
  -8   1  12       16.86      -56.58     68.10 o 
  -7   1  12    11099.21    11953.09    634.02 o 
  -6   1  12     1170.28     1307.77    198.54 o 
  -5   1  12    21136.97    22673.92   1038.99 o 
  -4   1  12      789.57      894.54    116.37 o 
  -3   1  12    20857.44    22015.23   1013.76 o 
  -2   1  12     2305.42     2497.72    130.94 o 
  -1   1  12    35253.75    34956.49    751.46 o 
   0   1  12     1075.97     1067.79     49.45 o 
   1   1  12    36184.31    35998.63    964.05 o 
   2   1  12     2628.53     2764.90    124.62 o 
   3   1  12    21198.04    20270.48    455.96 o 
   4   1  12      770.94      687.99     32.19 o 
   5   1  12    21558.33    21301.75    773.23 o 
   6   1  12     1264.81     1372.84    120.08 o 
   7   1  12    11415.97    11526.43    525.85 o 
   8   1  12       12.77        8.44     77.81 o 
   9   1  12     8993.82     9790.53    835.77 o 
  -9   2  12      164.77      234.06     99.48 o 
  -8   2  12     5077.46     5303.94    453.73 o 
  -7   2  12      223.05      238.74     95.88 o 
  -6   2  12      292.75      379.20    130.27 o 
  -5   2  12      113.14       61.57     45.00 o 
  -4   2  12     6387.05     6039.10    262.67 o 
  -3   2  12      194.43      214.30     29.45 o 
  -2   2  12      734.27      878.51     40.18 o 
  -1   2  12        8.85       26.63     18.07 o 
   0   2  12     5614.88     5431.98    118.31 o 
   1   2  12       19.11       63.09     22.75 o 
   2   2  12      876.17      825.76     40.32 o 
   3   2  12      259.14      271.98     41.29 o 
   4   2  12     6172.65     5795.46    151.16 o 
   5   2  12      116.65      101.14     33.36 o 
   6   2  12      234.88      277.47     73.18 o 
   7   2  12      198.94      122.49     68.49 o 
   8   2  12     4978.35     5283.30    281.55 o 
   9   2  12      186.66       71.89     91.17 o 
  -8   3  12       53.94      112.14    100.75 o 
  -7   3  12    14029.50    14746.22    806.26 o 
  -6   3  12     1541.93     2199.83    254.71 o 
  -5   3  12    14527.08    15136.23    663.55 o 
  -4   3  12      768.09      774.95     56.28 o 
  -3   3  12    28506.70    28208.83    700.43 o 
  -2   3  12     2628.11     2727.63     86.39 o 
  -1   3  12    16055.46    15336.05    400.00 o 
   0   3  12      707.38      768.20     47.66 o 
   1   3  12    16092.48    15431.70    422.79 o 
   2   3  12     2518.27     2681.71    101.54 o 
   3   3  12    27798.06    27138.06    659.96 o 
   4   3  12      795.90      751.37     37.08 o 
   5   3  12    14914.39    14225.36    536.62 o 
   6   3  12     1547.43     1691.98    216.58 o 
   7   3  12    13765.16    14277.95    572.10 o 
   8   3  12       45.94      111.69     74.91 o 
  -8   4  12     2589.05     2595.57    290.22 o 
  -7   4  12      356.94      438.88    171.70 o 
  -6   4  12      570.45      455.36    118.40 o 
  -5   4  12       14.69       38.63     32.00 o 
  -4   4  12     7929.72     7923.54    300.69 o 
  -3   4  12      252.14      209.59     28.43 o 
  -2   4  12     1833.15     1584.29     75.36 o 
  -1   4  12      390.96      352.12     47.41 o 
   0   4  12    15191.33    15174.51    448.73 o 
   1   4  12      393.58      413.57     39.74 o 
   2   4  12     1658.18     1624.96     67.23 o 
   3   4  12      171.63      148.71     38.77 o 
   4   4  12     7919.98     7982.14    308.84 o 
   5   4  12       34.58       19.82     14.42 o 
   6   4  12      548.42      374.21     46.91 o 
   7   4  12      399.86      415.32     82.97 o 
   8   4  12     2609.92     2759.26    301.06 o 
  -8   5  12      158.38      171.46    133.04 o 
  -7   5  12     8855.22     8833.90    357.08 o 
  -6   5  12     1236.41     1109.08    113.67 o 
  -5   5  12    11248.91    11623.00    392.82 o 
  -4   5  12      830.29      810.95     49.23 o 
  -3   5  12    14523.96    13616.91    420.98 o 
  -2   5  12     2312.81     2232.07    103.60 o 
  -1   5  12    24926.18    23807.18    697.08 o 
   0   5  12     3322.47     3224.98    142.97 o 
   1   5  12    25380.94    24350.21    749.64 o 
   2   5  12     2387.73     2339.21     95.99 o 
   3   5  12    14839.46    13454.76    309.31 o 
   4   5  12      816.82      823.02     45.57 o 
   5   5  12    11517.10    11107.15    374.86 o 
   6   5  12     1312.14     1064.76    151.71 o 
   7   5  12     8852.08     7263.69    604.69 o 
   8   5  12      179.43      259.00     76.01 o 
  -7   6  12      508.99      402.89    163.14 o 
  -6   6  12     1533.62     1364.22    107.80 o 
  -5   6  12      235.81      259.22     56.52 o 
  -4   6  12     5750.22     5470.00    249.28 o 
  -3   6  12     1120.02     1100.30    107.23 o 
  -2   6  12     1755.95     1880.91    122.39 o 
  -1   6  12      200.76      300.64     43.85 o 
   0   6  12     5450.84     5424.68    157.29 o 
   1   6  12      334.04      279.06     45.25 o 
   2   6  12     1667.03     1700.89    118.43 o 
   3   6  12     1124.43     1138.49     66.06 o 
   4   6  12     5831.39     5537.21    178.65 o 
   5   6  12      284.40      195.19     31.04 o 
   6   6  12     1531.91     1244.34    104.67 o 
   7   6  12      471.35      370.54     65.89 o 
  -6   7  12      766.82      565.69    108.35 o 
  -5   7  12    11268.41    10704.27    501.74 o 
  -4   7  12      703.64      658.84     98.32 o 
  -3   7  12    11428.12    10668.70    387.88 o 
  -2   7  12     1146.61     1339.88    107.19 o 
  -1   7  12    11457.57    11229.80    344.11 o 
   0   7  12       43.67       37.73     35.31 o 
   1   7  12    11214.95    10957.81    305.80 o 
   2   7  12     1134.45     1170.71     74.21 o 
   3   7  12    11187.28    10910.47    285.40 o 
   4   7  12      765.63      722.28     63.58 o 
   5   7  12    10764.81    10758.21    332.29 o 
   6   7  12      771.52      647.89     61.64 o 
  -5   8  12      599.18      623.24    174.49 o 
  -4   8  12     3674.38     3278.10    227.31 o 
  -3   8  12      944.76      749.88     69.76 o 
  -2   8  12     2996.89     3293.30    149.21 o 
  -1   8  12     1853.89     1963.65    104.26 o 
   0   8  12     5294.43     5063.86    183.34 o 
   1   8  12     1876.40     1848.92     94.29 o 
   2   8  12     3270.31     3103.13    122.81 o 
   3   8  12      801.36      813.22     56.42 o 
   4   8  12     3754.49     3551.99    116.09 o 
   5   8  12      577.80      599.50     63.63 o 
  -4   9  12      213.94      208.81     54.81 o 
  -3   9  12     7715.92     7644.99    285.63 o 
  -2   9  12      312.05      317.85     58.04 o 
  -1   9  12    10158.63     9729.26    344.57 o 
   0   9  12      772.05      659.36     77.05 o 
   1   9  12     9876.00     9780.90    306.33 o 
   2   9  12      329.38      216.10     69.37 o 
   3   9  12     8002.95     7551.24    271.17 o 
   4   9  12      228.93      176.63     43.49 o 
  -2  10  12     4100.26     3865.00    275.84 o 
  -1  10  12     1223.27     1017.62    118.38 o 
   0  10  12     3050.29     3047.50    152.44 o 
   1  10  12     1164.73     1222.58     92.30 o 
   2  10  12     3837.99     3726.97    219.77 o 
   1   0  13      913.51     1028.73     57.81 o 
   2   0  13    13186.85    12669.13    334.10 o 
   3   0  13      502.11      419.22     36.76 o 
   4   0  13      271.76      267.56    104.15 o 
   5   0  13      453.81      318.26     91.43 o 
   6   0  13     7920.62     8060.53    351.77 o 
   7   0  13      191.58      303.00     94.28 o 
   8   0  13      186.04      260.59     84.89 o 
   9   0  13      113.02       10.17    138.33 o 
  -8   1  13      949.91     1038.92    150.03 o 
  -7   1  13     9466.68    10795.37    601.15 o 
  -6   1  13      116.83      198.01     89.25 o 
  -5   1  13    18415.06    19337.50   1050.27 o 
  -4   1  13     2027.82     2494.95    197.19 o 
  -3   1  13    17714.50    19282.21    801.65 o 
  -2   1  13      152.53      158.67     21.19 o 
  -1   1  13    24106.10    24675.61    659.69 o 
   0   1  13     2233.90     2503.70     84.18 o 
   1   1  13    24726.21    24749.05    604.56 o 
   2   1  13      158.40      153.88     28.04 o 
   3   1  13    17889.09    17178.34    538.34 o 
   4   1  13     2175.92     2357.57    143.11 o 
   5   1  13    18531.44    19269.39    752.89 o 
   6   1  13      119.14      167.17     65.74 o 
   7   1  13     9743.88    10468.24    503.32 o 
   8   1  13      901.49      860.36    122.55 o 
  -8   2  13      142.33      149.02    107.43 o 
  -7   2  13      304.61      270.12    115.38 o 
  -6   2  13     6175.04     6951.60    415.09 o 
  -5   2  13      328.28      196.10    101.81 o 
  -4   2  13      574.03      534.25     79.05 o 
  -3   2  13      927.74      767.92     29.92 o 
  -2   2  13     9602.21     9720.98    370.67 o 
  -1   2  13      826.12      809.83     43.12 o 
   0   2  13      404.41      493.43     36.29 o 
   1   2  13      749.98      742.07     54.61 o 
   2   2  13     9598.39     9655.00    262.31 o 
   3   2  13      805.06      901.89     39.26 o 
   4   2  13      581.56      521.12     75.20 o 
   5   2  13      282.64      366.06     70.14 o 
   6   2  13     6153.09     6167.95    314.45 o 
   7   2  13      293.37      351.28     93.39 o 
   8   2  13      174.04      193.58     77.36 o 
  -8   3  13      797.85      950.27    179.96 o 
  -7   3  13     9472.19    10124.09    607.56 o 
  -6   3  13      793.22      784.65     73.16 o 
  -5   3  13    14492.01    14587.29    504.86 o 
  -4   3  13     1329.81     1300.68    216.06 o 
  -3   3  13    18770.03    18664.35    413.41 o 
  -2   3  13     2926.31     2818.26     80.15 o 
  -1   3  13    21096.05    20071.15    459.66 o 
   0   3  13     2259.23     2333.45     75.01 o 
   1   3  13    20992.68    19867.54    440.31 o 
   2   3  13     2885.12     2760.87     91.32 o 
   3   3  13    18842.96    18181.44    398.04 o 
   4   3  13     1238.00     1167.81     73.89 o 
   5   3  13    14439.61    12582.93    793.42 o 
   6   3  13      781.11      842.83    116.23 o 
   7   3  13     9464.14     9460.73    497.02 o 
   8   3  13      874.83      828.53    130.99 o 
  -8   4  13      926.04      887.66    181.19 o 
  -7   4  13      118.70      119.28    138.81 o 
  -6   4  13     5513.82     5661.53    358.27 o 
  -5   4  13      187.66      187.09     53.54 o 
  -4   4  13     1264.18     1066.04     84.10 o 
  -3   4  13      466.49      468.72     27.77 o 
  -2   4  13    14049.48    13112.88    359.25 o 
  -1   4  13      103.19      152.56     37.45 o 
   0   4  13     2522.91     2568.95    145.65 o 
   1   4  13      152.11      123.17     30.48 o 
   2   4  13    14151.63    13293.03    471.08 o 
   3   4  13      541.47      540.07     45.17 o 
   4   4  13     1273.50     1208.43     54.46 o 
   5   4  13      158.37      128.46     28.74 o 
   6   4  13     5651.50     5402.81    261.96 o 
   7   4  13      105.85       99.79     62.34 o 
   8   4  13      866.90      743.57    116.47 o 
  -7   5  13     8281.55    10121.01   1213.53 o 
  -6   5  13      554.44      520.17    126.60 o 
  -5   5  13     8993.44     9018.10    314.97 o 
  -4   5  13     2007.59     2124.14    161.69 o 
  -3   5  13    15618.28    14820.00    408.98 o 
  -2   5  13      368.14      406.22     49.17 o 
  -1   5  13    14994.97    14161.20    394.47 o 
   0   5  13     1941.14     2001.29    117.80 o 
   1   5  13    14892.84    14131.25    514.74 o 
   2   5  13      446.26      412.38     45.64 o 
   3   5  13    15735.58    14661.63    481.99 o 
   4   5  13     2149.23     2069.78     76.77 o 
   5   5  13     9343.55     8425.98    349.64 o 
   6   5  13      598.51      531.63     94.39 o 
   7   5  13     8588.30     8054.70    430.55 o 
  -7   6  13       69.74      -22.58    119.47 o 
  -6   6  13     3670.95     3596.93    215.21 o 
  -5   6  13      249.05      281.90     59.56 o 
  -4   6  13     3425.24     3208.36    220.33 o 
  -3   6  13      118.14       74.89     35.32 o 
  -2   6  13     4052.87     3845.24    151.43 o 
  -1   6  13      275.62      258.16     55.40 o 
   0   6  13     5050.76     5016.32    317.64 o 
   1   6  13      276.72      267.78     52.91 o 
   2   6  13     4093.31     3989.78    199.92 o 
   3   6  13       88.72       88.39     35.37 o 
   4   6  13     3316.30     3027.74    141.90 o 
   5   6  13      295.11      232.60     32.92 o 
   6   6  13     3636.05     3009.99    290.95 o 
   7   6  13       74.37       52.69     56.82 o 
  -6   7  13      634.09      592.33     90.60 o 
  -5   7  13     8848.96     8897.03    377.84 o 
  -4   7  13     2698.09     2680.03    174.17 o 
  -3   7  13     8447.41     7898.00    290.10 o 
  -2   7  13      788.30      795.39     74.33 o 
  -1   7  13    11353.07    11598.55    372.17 o 
   0   7  13     2960.79     3212.00    130.40 o 
   1   7  13    11777.88    11135.70    321.48 o 
   2   7  13      772.19      757.46     55.72 o 
   3   7  13     8538.15     8254.57    218.75 o 
   4   7  13     2567.05     2560.47    203.99 o 
   5   7  13     8950.98     8421.96    270.59 o 
   6   7  13      641.01      555.26    107.39 o 
  -5   8  13      137.77      202.72     70.59 o 
  -4   8  13     3150.02     3259.30    394.75 o 
  -3   8  13       48.38       98.10     48.55 o 
  -2   8  13     2732.15     2636.74    131.34 o 
  -1   8  13       13.04       12.54     37.10 o 
   0   8  13     2337.98     2379.39    145.32 o 
   1   8  13        8.29       37.66     59.68 o 
   2   8  13     2598.79     2518.00    117.87 o 
   3   8  13       59.22      167.42     35.47 o 
   4   8  13     2902.72     2885.56    217.12 o 
   5   8  13      148.17      145.60     41.74 o 
  -3   9  13     8671.72     8297.58    379.23 o 
  -2   9  13     1250.43     1400.79    108.53 o 
  -1   9  13     8512.82     8174.56    318.11 o 
   0   9  13     2055.57     2089.05    119.77 o 
   1   9  13     8305.98     8254.45    273.54 o 
   2   9  13     1245.87     1286.66    126.64 o 
   3   9  13     8345.22     8292.42    280.35 o 
   0   0  14    65801.56    69273.03   3217.20 o 
   1   0  14     1710.32     1947.30     74.30 o 
   2   0  14       23.89       65.98     23.04 o 
   3   0  14      913.79      828.76     30.01 o 
   4   0  14    25835.21    27632.54   1246.96 o 
   5   0  14     1267.48     1496.37    129.48 o 
   6   0  14       97.53      215.30     82.44 o 
   7   0  14     1100.30     1122.12    164.53 o 
   8   0  14    18417.84    20010.97    945.12 o 
  -8   1  14       18.68       36.25     63.05 o 
  -7   1  14     1313.72     1637.21    190.55 o 
  -6   1  14      360.02      358.39    115.53 o 
  -5   1  14      776.99      850.08    133.15 o 
  -4   1  14       11.77        8.67     92.86 o 
  -3   1  14     2350.53     2793.65    310.03 o 
  -2   1  14      848.95      874.36     31.48 o 
  -1   1  14     1521.99     1511.56     52.10 o 
   0   1  14      761.72      904.08     46.50 o 
   1   1  14     1334.96     1501.89     72.07 o 
   2   1  14      891.73      978.13     85.62 o 
   3   1  14     2398.56     2449.53    119.10 o 
   4   1  14        9.16      -11.30     21.44 o 
   5   1  14      692.13      887.16     98.91 o 
   6   1  14      416.62      472.31     84.18 o 
   7   1  14     1328.15     1487.62    166.23 o 
   8   1  14       22.96      -62.22     62.22 o 
  -8   2  14    17415.51    19545.91   1091.18 o 
  -7   2  14      568.38      725.51    214.75 o 
  -6   2  14       80.36       78.38    117.53 o 
  -5   2  14     1626.60     1714.87    193.28 o 
  -4   2  14    48458.48    48957.30   1732.89 o 
  -3   2  14     3042.71     3320.76    156.33 o 
  -2   2  14      723.74      722.18     38.75 o 
  -1   2  14     2280.53     2426.15     82.56 o 
   0   2  14    43494.73    44051.46   1079.21 o 
   1   2  14     2272.17     2406.85     85.79 o 
   2   2  14      741.13      670.62     78.57 o 
   3   2  14     3367.75     3572.83    122.82 o 
   4   2  14    48896.67    45196.56   2313.60 o 
   5   2  14     1526.26     1776.10    147.05 o 
   6   2  14       95.14      179.10     89.10 o 
   7   2  14      644.46      573.38    101.48 o 
   8   2  14    17351.00    18423.79    814.12 o 
  -8   3  14       81.13      108.63    135.60 o 
  -7   3  14      653.06      654.82    153.84 o 
  -6   3  14      365.94      462.61    125.03 o 
  -5   3  14     1023.04      963.40     67.51 o 
  -4   3  14      413.77      413.70     50.54 o 
  -3   3  14      719.36      659.84     36.97 o 
  -2   3  14      419.30      297.54     56.63 o 
  -1   3  14     2013.90     1972.55     78.47 o 
   0   3  14       18.99        2.87     22.53 o 
   1   3  14     1932.78     2035.59     77.51 o 
   2   3  14      402.00      366.07     37.67 o 
   3   3  14      677.20      665.46     41.86 o 
   4   3  14      400.74      375.37     32.93 o 
   5   3  14      953.14      841.64    114.91 o 
   6   3  14      343.92      408.92     85.16 o 
   7   3  14      630.50      598.91    104.01 o 
   8   3  14       63.03      149.60     77.77 o 
  -7   4  14     1171.22     1240.02    250.40 o 
  -6   4  14      329.72      298.07    157.89 o 
  -5   4  14      970.09      868.36     70.07 o 
  -4   4  14    24696.39    24789.11    829.65 o 
  -3   4  14     1351.12     1087.40     56.19 o 
  -2   4  14      353.95      240.58     48.05 o 
  -1   4  14     2730.85     2599.87    124.40 o 
   0   4  14    30273.36    28501.11    908.06 o 
   1   4  14     2355.07     2542.12     87.93 o 
   2   4  14      320.15      322.31     40.72 o 
   3   4  14     1271.51     1407.09    101.63 o 
   4   4  14    24539.20    23928.83    811.28 o 
   5   4  14      842.73      742.28    120.07 o 
   6   4  14      292.88      334.76     78.33 o 
   7   4  14     1186.40     1382.45    150.51 o 
  -7   5  14     1316.64     1578.76    306.27 o 
  -6   5  14       36.80       17.94     37.82 o 
  -5   5  14     1085.11      916.83    171.51 o 
  -4   5  14      304.03      281.09     61.20 o 
  -3   5  14     1583.28     1369.01     80.64 o 
  -2   5  14       42.10       74.15     34.90 o 
  -1   5  14     1003.62      861.13    102.40 o 
   0   5  14      469.44      457.64     58.74 o 
   1   5  14     1127.96     1079.24     95.22 o 
   2   5  14       67.21       45.73     36.98 o 
   3   5  14     1613.45     1509.17     83.31 o 
   4   5  14      310.40      296.76     43.40 o 
   5   5  14     1105.52      987.80     85.47 o 
   6   5  14       51.19       22.86     33.54 o 
   7   5  14     1238.87     1491.12    141.54 o 
  -6   6  14      281.75      291.96     87.90 o 
  -5   6  14     1714.19     1481.18    148.62 o 
  -4   6  14    23016.54    22638.68    812.54 o 
  -3   6  14      993.71      909.06     75.16 o 
  -2   6  14      175.53      143.42     45.22 o 
  -1   6  14     1516.36     1625.00    150.37 o 
   0   6  14    35930.73    33941.27   1158.05 o 
   1   6  14     1505.41     1632.02     98.22 o 
   2   6  14      191.45      206.20     58.53 o 
   3   6  14     1091.92     1200.22     96.62 o 
   4   6  14    23360.26    21078.97    835.16 o 
   5   6  14     1631.33     1433.41    132.93 o 
   6   6  14      338.16      317.19     73.16 o 
  -5   7  14     2000.10     2090.72    275.27 o 
  -4   7  14      465.04      553.33     87.56 o 
  -3   7  14     2906.66     2525.60    177.29 o 
  -2   7  14      116.02      145.45     45.51 o 
  -1   7  14     3831.53     3644.63    176.06 o 
   0   7  14      947.24      937.22    103.92 o 
   1   7  14     3735.14     3799.82    192.20 o 
   2   7  14       78.53       66.00     45.46 o 
   3   7  14     2776.86     2770.93    167.91 o 
   4   7  14      437.65      462.66     73.26 o 
   5   7  14     1993.48     1704.34    129.15 o 
  -4   8  14    18042.40    17393.04    769.47 o 
  -3   8  14      423.66      307.29     67.53 o 
  -2   8  14      675.28      559.19     75.29 o 
  -1   8  14      389.93      489.33     71.09 o 
   0   8  14    17143.39    16414.84    562.32 o 
   1   8  14      433.73      347.57     56.98 o 
   2   8  14      727.13      542.42     56.52 o 
   3   8  14      378.15      343.33     66.37 o 
   4   8  14    17860.77    17137.23    888.49 o 
  -2   9  14      171.40      197.74     74.24 o 
  -1   9  14     1825.08     1973.15    119.32 o 
   0   9  14      859.18      805.40     79.68 o 
   1   9  14     1939.75     1919.03    125.93 o 
   2   9  14      193.25      177.45     57.33 o 
   1   0  15     3324.33     3368.77     94.65 o 
   2   0  15    35045.39    34861.95    788.76 o 
   3   0  15     1013.15      948.35     88.93 o 
   4   0  15      485.48      535.26     81.44 o 
   5   0  15     1873.02     2056.15    157.32 o 
   6   0  15    25035.12    26997.90   1110.13 o 
   7   0  15      250.35      368.81    120.92 o 
   8   0  15      224.17      158.77     84.54 o 
  -8   1  15      535.46      540.90    119.64 o 
  -7   1  15     3613.20     3904.44    275.79 o 
  -6   1  15       44.34       83.95     85.21 o 
  -5   1  15     5782.45     6356.53    429.02 o 
  -4   1  15     1221.85     1436.54    361.30 o 
  -3   1  15     5810.98     6103.57    313.52 o 
  -2   1  15       61.50       68.46     16.52 o 
  -1   1  15     8343.92     8401.84    177.23 o 
   0   1  15     2236.01     2456.73     84.03 o 
   1   1  15     8230.44     8665.56    194.02 o 
   2   1  15       63.20       60.67     25.16 o 
   3   1  15     5550.92     5702.91    241.29 o 
   4   1  15     1294.88     1408.15    191.91 o 
   5   1  15     5696.07     6011.41    283.91 o 
   6   1  15       43.01       74.45     83.66 o 
   7   1  15     3439.24     3569.09    277.46 o 
   8   1  15      551.05      604.89    114.48 o 
  -7   2  15      614.30      782.85    182.56 o 
  -6   2  15    14525.69    16210.13   1001.21 o 
  -5   2  15     1019.66     1139.59    188.09 o 
  -4   2  15      317.26      370.82     99.75 o 
  -3   2  15     1984.79     2112.04    240.87 o 
  -2   2  15    28159.98    28046.68    802.55 o 
  -1   2  15      997.78     1081.86     43.46 o 
   0   2  15      345.41      343.52     35.40 o 
   1   2  15     1022.94     1252.36     90.60 o 
   2   2  15    28100.14    28425.85   1327.53 o 
   3   2  15     1823.03     2079.12     86.57 o 
   4   2  15      266.85      296.03     65.06 o 
   5   2  15     1018.31      937.17    121.09 o 
   6   2  15    14220.99    15320.45    675.23 o 
   7   2  15      711.64      603.65    109.60 o 
  -7   3  15     4150.86     4748.69    458.35 o 
  -6   3  15        2.22       22.43    135.03 o 
  -5   3  15     4518.88     4290.92    249.72 o 
  -4   3  15     1333.41     1186.72    130.93 o 
  -3   3  15     9143.70     8611.07    417.75 o 
  -2   3  15      756.90      797.83     75.47 o 
  -1   3  15     6090.74     6293.83    233.25 o 
   0   3  15      557.18      643.28     43.74 o 
   1   3  15     6441.28     6397.00    225.10 o 
   2   3  15      751.16      774.92     55.37 o 
   3   3  15     8895.00     8975.87    457.93 o 
   4   3  15     1225.09     1237.26     85.60 o 
   5   3  15     4567.33     4667.47    252.87 o 
   6   3  15        2.70      -31.78     58.88 o 
   7   3  15     3997.15     4243.99    264.43 o 
  -7   4  15      861.58      779.44    218.65 o 
  -6   4  15    12576.68    14158.97    811.68 o 
  -5   4  15      831.92      756.40     90.53 o 
  -4   4  15      203.80      211.69     42.54 o 
  -3   4  15      750.96      717.23     40.93 o 
  -2   4  15    20691.11    19085.99    684.98 o 
  -1   4  15     2123.38     2243.55     90.54 o 
   0   4  15        8.90       47.49     35.12 o 
   1   4  15     2258.86     2271.50     76.54 o 
   2   4  15    20813.39    19479.58    588.97 o 
   3   4  15      814.80      739.47     52.85 o 
   4   4  15      205.62      150.54     32.92 o 
   5   4  15      852.15      721.42     98.08 o 
   6   4  15    12909.09    12669.55    544.27 o 
   7   4  15      799.14      798.44    118.90 o 
  -6   5  15        7.81       96.31    102.54 o 
  -5   5  15     3044.97     2905.79    146.50 o 
  -4   5  15      382.98      340.33     64.04 o 
  -3   5  15     3918.88     3554.87    172.13 o 
  -2   5  15      275.92      204.41     38.18 o 
  -1   5  15     6226.22     5608.88    218.44 o 
   0   5  15      977.09      900.05    103.46 o 
   1   5  15     5883.66     5538.94    371.94 o 
   2   5  15      278.19      210.13     42.10 o 
   3   5  15     4087.48     3690.22    188.46 o 
   4   5  15      442.42      334.33     44.04 o 
   5   5  15     3029.22     2702.12    230.24 o 
   6   5  15        7.68      -56.31     56.31 o 
  -6   6  15     9950.48    10557.84    701.80 o 
  -5   6  15      909.88      874.80     93.14 o 
  -4   6  15      335.65      346.23     63.80 o 
  -3   6  15     1073.79      925.10     83.91 o 
  -2   6  15    11346.09    10649.83    407.94 o 
  -1   6  15      385.33      259.39     62.12 o 
   0   6  15     1061.36     1100.70    128.55 o 
   1   6  15      313.56      254.61     53.61 o 
   2   6  15    11282.88    10640.63    517.45 o 
   3   6  15     1082.51      954.58     84.53 o 
   4   6  15      341.78      238.59     40.83 o 
   5   6  15      963.10      730.29    126.38 o 
   6   6  15     9780.28     9319.98    747.09 o 
  -5   7  15     4660.51     4393.95    231.67 o 
  -4   7  15      292.58      322.75     96.62 o 
  -3   7  15     5853.85     5657.30    273.90 o 
  -2   7  15        0.79      -32.07     41.99 o 
  -1   7  15     4981.11     4728.71    212.26 o 
   0   7  15      215.54      149.04     76.26 o 
   1   7  15     5070.78     4867.33    287.63 o 
   2   7  15        1.04      -44.15     44.15 o 
   3   7  15     5876.55     5450.54    337.05 o 
   4   7  15      241.86      192.00     66.77 o 
   5   7  15     4464.97     3870.85    520.87 o 
  -3   8  15     1477.57     1412.24    227.53 o 
  -2   8  15    12533.46    11636.16    506.97 o 
  -1   8  15     1835.72     1819.39    146.12 o 
   0   8  15      429.49      272.78     74.56 o 
   1   8  15     1904.70     2025.55    163.13 o 
   2   8  15    12586.65    12403.64    505.58 o 
   3   8  15     1372.84     1476.21    123.53 o 
   0   9  15       43.40       23.22    113.18 o 
   0   0  16      213.74      277.21     46.29 o 
   1   0  16      144.75      122.97     30.07 o 
   2   0  16        8.00        9.32     24.05 o 
   3   0  16       21.34       13.40     13.82 o 
   4   0  16      139.81      204.83     65.00 o 
   5   0  16        0.50      -84.30     84.30 o 
   6   0  16      559.53      487.06    111.46 o 
   7   0  16        2.42      -49.76     69.76 o 
  -7   1  16     8235.28     9178.14    462.86 o 
  -6   1  16     3475.28     4705.31    343.78 o 
  -5   1  16    14154.98    15453.38    778.06 o 
  -4   1  16      205.80      220.59     81.87 o 
  -3   1  16    16743.56    18166.65    867.22 o 
  -2   1  16     4061.84     4309.86    140.62 o 
  -1   1  16    22087.46    23476.79    558.43 o 
   0   1  16      162.77      216.39     34.95 o 
   1   1  16    22508.26    23928.60    637.46 o 
   2   1  16     4245.42     4514.08    215.86 o 
   3   1  16    16909.92    16776.10    406.26 o 
   4   1  16      209.73       89.34     77.08 o 
   5   1  16    14046.55    14871.65    705.72 o 
   6   1  16     4006.02     4608.94    291.50 o 
   7   1  16     8237.83     8714.21    442.08 o 
  -7   2  16       31.81       25.44    101.19 o 
  -6   2  16      382.91      455.59    126.49 o 
  -5   2  16       52.13       91.33     82.37 o 
  -4   2  16       73.98       62.64     79.99 o 
  -3   2  16       13.68       34.60     37.45 o 
  -2   2  16      121.95       72.99     33.66 o 
  -1   2  16      142.90      135.35     45.46 o 
   0   2  16       49.27       37.28     24.52 o 
   1   2  16      125.59      116.52     34.66 o 
   2   2  16       78.98      117.26     33.27 o 
   3   2  16       10.96       33.86     20.90 o 
   4   2  16       99.26       93.68     29.74 o 
   5   2  16       55.90       19.44     70.13 o 
   6   2  16      444.82      404.71     91.31 o 
   7   2  16       31.90      114.34     71.43 o 
  -7   3  16    10362.30    12162.15    785.47 o 
  -6   3  16     1728.71     2395.53    282.46 o 
  -5   3  16    11428.28    12812.65    717.82 o 
  -4   3  16       74.71      124.67     47.91 o 
  -3   3  16    14543.42    13788.01    815.41 o 
  -2   3  16     3234.21     3241.94    157.37 o 
  -1   3  16    13639.09    13364.77    357.34 o 
   0   3  16        1.71        4.44     26.76 o 
   1   3  16    13245.41    13531.35    365.65 o 
   2   3  16     3207.93     3369.16    220.85 o 
   3   3  16    14432.11    15356.19    505.30 o 
   4   3  16       76.92       45.00     45.29 o 
   5   3  16    11298.01    11946.36    491.42 o 
   6   3  16     1547.57     2091.94    172.86 o 
   7   3  16    10128.72    11061.82    540.20 o 
  -6   4  16      341.79      237.69    131.51 o 
  -5   4  16      413.52      389.46    148.49 o 
  -4   4  16      468.13      429.36     89.87 o 
  -3   4  16      229.23      183.03     47.84 o 
  -2   4  16      577.28      459.95     71.24 o 
  -1   4  16      235.81      279.55     40.11 o 
   0   4  16      169.04      174.86     44.45 o 
   1   4  16      279.84      158.99     36.93 o 
   2   4  16      683.99      583.85     44.85 o 
   3   4  16      223.19      211.56     34.63 o 
   4   4  16      460.97      329.83    125.56 o 
   5   4  16      401.22      262.38     75.09 o 
   6   4  16      375.53      277.50     80.86 o 
  -6   5  16     1250.51     1995.48    373.88 o 
  -5   5  16     9097.61     8810.94   1194.43 o 
  -4   5  16      268.36      274.11     60.97 o 
  -3   5  16    12265.69    12144.24    465.44 o 
  -2   5  16     1649.36     1724.77     83.10 o 
  -1   5  16    13504.15    12546.01    347.43 o 
   0   5  16      510.22      520.40     79.14 o 
   1   5  16    13345.28    12843.05    584.33 o 
   2   5  16     1670.21     1591.15    160.28 o 
   3   5  16    12305.72    11424.67    597.95 o 
   4   5  16      240.17      269.68     42.72 o 
   5   5  16     8866.24     8323.60    363.30 o 
   6   5  16     1277.58     1352.78    140.76 o 
  -5   6  16       77.69       57.87    115.64 o 
  -4   6  16       10.86       -5.19     46.38 o 
  -3   6  16      193.34      236.27     63.30 o 
  -2   6  16      948.70      914.60     82.94 o 
  -1   6  16     1272.25     1084.01    172.18 o 
   0   6  16      160.59      135.67     51.45 o 
   1   6  16     1170.80     1071.47    113.10 o 
   2   6  16      983.12      903.03    111.98 o 
   3   6  16      237.57      204.16     52.46 o 
   4   6  16        6.44       32.02     35.10 o 
   5   6  16       83.70       30.42     42.09 o 
  -4   7  16      437.08      483.32     85.61 o 
  -3   7  16    10297.90     9818.11    423.71 o 
  -2   7  16     1675.06     1696.03    212.93 o 
  -1   7  16    11284.52    10674.13    424.10 o 
   0   7  16      126.78      101.71     60.34 o 
   1   7  16    11482.01    10991.31    515.60 o 
   2   7  16     1548.19     1481.43    209.28 o 
   3   7  16    10250.03     9721.24    463.39 o 
   4   7  16      422.25      309.14     86.15 o 
  -2   8  16     3099.44     2881.21    168.35 o 
  -1   8  16       31.80       59.73     52.02 o 
   0   8  16      120.26      117.86     64.02 o 
   1   8  16       79.40       79.13     56.38 o 
   2   8  16     2976.27     3222.16    278.55 o 
   1   0  17      542.32      499.60     37.29 o 
   2   0  17    18294.16    18258.91    392.52 o 
   3   0  17      907.01      809.67     73.42 o 
   4   0  17        1.51      -39.96     52.70 o 
   5   0  17      330.87      318.02     81.34 o 
   6   0  17     8895.23     9388.67    454.69 o 
   7   0  17      890.56      810.77    132.45 o 
  -6   1  17       87.28       72.94     74.88 o 
  -5   1  17     4518.42     4804.88    338.86 o 
  -4   1  17     1390.85     1596.84    280.05 o 
  -3   1  17     4014.15     4471.50    405.97 o 
  -2   1  17      135.18      119.07     26.13 o 
  -1   1  17     5560.10     6016.40    149.39 o 
   0   1  17      797.25      863.45     62.05 o 
   1   1  17     5620.46     6066.92    167.05 o 
   2   1  17      136.18      161.16     28.56 o 
   3   1  17     4216.46     4144.37    148.36 o 
   4   1  17     1072.89     1371.06    164.93 o 
   5   1  17     4671.32     4980.98    287.71 o 
   6   1  17       77.85      132.08     70.28 o 
  -6   2  17    11093.36    12863.74    751.10 o 
  -5   2  17      606.73      738.15    140.59 o 
  -4   2  17      131.98      173.18    108.50 o 
  -3   2  17      912.49     1137.17    142.59 o 
  -2   2  17    14165.12    14331.93    572.66 o 
  -1   2  17      800.53      923.23     61.37 o 
   0   2  17      158.45      154.73     33.59 o 
   1   2  17      782.23      858.10     74.98 o 
   2   2  17    14137.92    14683.92    699.52 o 
   3   2  17      993.45      910.22     51.13 o 
   4   2  17      121.69      123.36     67.26 o 
   5   2  17      694.38      607.78     99.34 o 
   6   2  17    11016.12    12267.70    550.79 o 
  -6   3  17      343.82      264.49    135.99 o 
  -5   3  17     5495.32     6443.33    448.71 o 
  -4   3  17     1621.13     1999.69    438.21 o 
  -3   3  17     7777.68     7717.92    494.43 o 
  -2   3  17      346.65      381.61     44.41 o 
  -1   3  17     7065.90     6967.51    178.37 o 
   0   3  17     1717.16     1880.16     78.35 o 
   1   3  17     6776.93     7220.98    331.58 o 
   2   3  17      339.08      401.29     43.06 o 
   3   3  17     7842.62     7730.63    439.40 o 
   4   3  17     1563.46     2012.68    142.10 o 
   5   3  17     5415.30     5940.00    380.89 o 
   6   3  17      374.07      341.69     88.76 o 
  -6   4  17     9634.23    10859.74    721.57 o 
  -5   4  17      471.11      392.32    137.66 o 
  -4   4  17      513.17      389.25     84.50 o 
  -3   4  17      371.34      348.82    117.56 o 
  -2   4  17    14064.83    13203.32    878.73 o 
  -1   4  17      677.78      659.60     48.80 o 
   0   4  17      424.70      424.85     50.87 o 
   1   4  17      648.40      548.82     44.63 o 
   2   4  17    14024.11    13082.90    395.60 o 
   3   4  17      414.05      396.27     44.88 o 
   4   4  17      515.84      406.51     89.99 o 
   5   4  17      395.60      398.31     84.47 o 
   6   4  17     9611.03     9786.72    495.15 o 
  -5   5  17     4481.93     5477.25    466.74 o 
  -4   5  17     1456.11     1272.32    115.76 o 
  -3   5  17     5375.11     5217.83    275.43 o 
  -2   5  17      263.11      230.20     38.36 o 
  -1   5  17     8331.58     7853.60    239.37 o 
   0   5  17     2130.23     2197.24     98.30 o 
   1   5  17     8562.16     7969.89    322.71 o 
   2   5  17      318.53      170.84     37.68 o 
   3   5  17     5314.67     5282.09    208.37 o 
   4   5  17     1523.20     1596.33    158.24 o 
   5   5  17     4550.58     4280.51    255.42 o 
  -4   6  17      984.83      915.20     97.42 o 
  -3   6  17      552.55      481.52     78.20 o 
  -2   6  17    13801.20    13021.61    563.22 o 
  -1   6  17      598.50      412.21     55.33 o 
   0   6  17     1548.72     1363.26    109.09 o 
   1   6  17      504.50      420.81     87.96 o 
   2   6  17    13679.49    12852.88    874.46 o 
   3   6  17      585.64      392.62     64.29 o 
   4   6  17     1067.81      546.11    120.57 o 
  -3   7  17     2760.29     2506.68    222.38 o 
  -2   7  17     1156.68     1116.60    139.70 o 
  -1   7  17     3051.64     2924.51    332.03 o 
   0   7  17     1476.98     1270.62    260.68 o 
   1   7  17     3108.50     2999.77    197.52 o 
   2   7  17     1088.19     1050.12     99.57 o 
   3   7  17     2785.31     2839.27    287.21 o 
   0   0  18    19976.23    21606.44    693.87 o 
   1   0  18      939.21     1141.40     51.72 o 
   2   0  18      412.26      418.64     45.21 o 
   3   0  18      853.09      966.26     99.80 o 
   4   0  18    18878.20    21061.74    823.95 o 
   5   0  18      851.71      940.42    121.93 o 
   6   0  18      100.42      150.29     80.58 o 
  -6   1  18      306.98      208.48     95.43 o 
  -5   1  18      118.34      150.62     93.83 o 
  -4   1  18       20.92      156.33     93.71 o 
  -3   1  18      237.76      287.13     87.27 o 
  -2   1  18       24.60       31.18     20.82 o 
  -1   1  18      111.16      122.42     27.26 o 
   0   1  18       32.23       -1.23     25.80 o 
   1   1  18      123.34      143.53     36.26 o 
   2   1  18       30.40       23.98     20.30 o 
   3   1  18      226.30      229.99    108.13 o 
   4   1  18       22.90       58.98     66.75 o 
   5   1  18      153.74      121.45     69.82 o 
   6   1  18      264.66      355.89     90.72 o 
  -6   2  18      205.72      256.67    176.54 o 
  -5   2  18     1392.45     1886.50    325.03 o 
  -4   2  18    19315.17    21858.75   1223.79 o 
  -3   2  18     1519.95     1761.15    261.67 o 
  -2   2  18      199.46      184.22     38.66 o 
  -1   2  18     1844.81     1996.11     79.19 o 
   0   2  18    25366.14    27022.60    695.48 o 
   1   2  18     1798.20     2007.92     89.31 o 
   2   2  18      201.63      299.69     35.01 o 
   3   2  18     1322.84     1782.96    244.68 o 
   4   2  18    19610.40    20664.11    802.47 o 
   5   2  18     1434.24     1542.94    148.63 o 
   6   2  18      201.50      185.20     90.68 o 
  -5   3  18      687.74      737.06    163.64 o 
  -4   3  18       16.12       74.96     88.17 o 
  -3   3  18      484.32      644.05    125.28 o 
  -2   3  18       65.86       25.06     38.41 o 
  -1   3  18      787.22      735.85     71.13 o 
   0   3  18       30.43       54.19     34.58 o 
   1   3  18      779.95      915.85    118.19 o 
   2   3  18       58.31       80.27     32.88 o 
   3   3  18      513.34      517.13    103.32 o 
   4   3  18        6.22       73.33     61.52 o 
   5   3  18      695.79      646.67    116.80 o 
  -5   4  18     1120.23     1396.76    228.32 o 
  -4   4  18    19964.44    21540.07   1179.53 o 
  -3   4  18     1876.20     2000.13    304.47 o 
  -2   4  18      153.57      222.67     56.80 o 
  -1   4  18     1582.42     1754.37    124.07 o 
   0   4  18    25242.80    24747.08    691.61 o 
   1   4  18     1896.70     1830.14     94.95 o 
   2   4  18      147.16      160.73     39.74 o 
   3   4  18     1904.04     1763.04    151.61 o 
   4   4  18    19461.17    19832.96    904.04 o 
   5   4  18     1124.93     1424.27    135.49 o 
  -4   5  18      207.34      349.38    122.43 o 
  -3   5  18      833.78      696.95    126.43 o 
  -2   5  18        0.86       37.62     46.36 o 
  -1   5  18     1551.25     1557.90     88.39 o 
   0   5  18     1150.56     1179.91    101.40 o 
   1   5  18     1677.38     1577.43    129.57 o 
   2   5  18        1.20      -13.64     25.23 o 
   3   5  18      851.82      723.71     60.10 o 
   4   5  18      201.33      115.32     73.72 o 
  -3   6  18     1223.84     1281.93    115.12 o 
  -2   6  18        5.44      -18.15     54.09 o 
  -1   6  18     2851.73     2809.81    143.85 o 
   0   6  18    20767.50    19269.12    556.45 o 
   1   6  18     2578.83     2787.72    129.56 o 
   2   6  18        4.46       46.29     39.68 o 
   3   6  18     1232.92      989.34     86.55 o 
   0   7  18       20.21       67.89     61.25 o 
   1   0  19      654.52      498.96     47.60 o 
   2   0  19     5708.00     6023.75    143.67 o 
   3   0  19      259.75      307.22    116.38 o 
   4   0  19      369.41      428.79     88.14 o 
   5   0  19      339.97      404.46    108.49 o 
  -5   1  19     6210.67     7191.82    415.45 o 
  -4   1  19     1847.53     2047.88    218.31 o 
  -3   1  19     8646.02     9760.31    644.73 o 
  -2   1  19        8.67       -9.34     24.55 o 
  -1   1  19     8392.38     9021.46    241.61 o 
   0   1  19     2076.85     2608.96    102.14 o 
   1   1  19     8243.56     8965.48    257.01 o 
   2   1  19        7.87        1.61     20.13 o 
   3   1  19     8772.57     9353.06    420.91 o 
   4   1  19     1727.78     2273.87    166.20 o 
   5   1  19     6268.26     7130.99    364.37 o 
  -5   2  19      277.07      585.24    303.75 o 
  -4   2  19      289.38      419.07    117.27 o 
  -3   2  19      329.44      358.13    105.31 o 
  -2   2  19     6157.22     6868.40    367.82 o 
  -1   2  19      273.37      215.08     39.15 o 
   0   2  19      955.78     1020.34     96.57 o 
   1   2  19      195.42      211.76     44.61 o 
   2   2  19     6016.82     6350.43    253.85 o 
   3   2  19      320.62      345.34     71.49 o 
   4   2  19      238.40      295.34     91.76 o 
   5   2  19      261.12      363.65     92.08 o 
  -4   3  19     2063.81     2705.38    265.33 o 
  -3   3  19     5914.76     6709.16    422.66 o 
  -2   3  19       48.66       47.91     78.82 o 
  -1   3  19     9008.68     9313.01    365.65 o 
   0   3  19     2665.76     2924.52    110.88 o 
   1   3  19     9043.48     9246.09    266.72 o 
   2   3  19       51.27       83.55     31.82 o 
   3   3  19     6069.11     6131.19    268.59 o 
   4   3  19     2159.83     2301.57    189.03 o 
  -4   4  19      892.66      911.13    219.73 o 
  -3   4  19      430.37      397.87    118.27 o 
  -2   4  19     5714.50     6044.94    345.42 o 
  -1   4  19      681.20      579.57     54.31 o 
   0   4  19      410.87      339.42     63.57 o 
   1   4  19      757.78      781.30     59.94 o 
   2   4  19     5753.13     5887.07    263.55 o 
   3   4  19      535.48      425.00     73.72 o 
   4   4  19      933.37      916.03    124.56 o 
  -3   5  19     6566.42     6444.88    469.59 o 
  -2   5  19      372.38      244.33    155.60 o 
  -1   5  19     6779.20     6535.64    307.06 o 
   0   5  19     2615.11     2541.46    117.47 o 
   1   5  19     6508.09     6506.92    243.07 o 
   2   5  19      370.60      257.07     52.74 o 
   3   5  19     6617.97     5844.20    339.29 o 
  -1   6  19     1089.51      818.91    113.75 o 
   0   6  19     1232.03     1018.08    196.60 o 
   1   6  19      891.49      990.74    111.38 o 
   0   0  20     1067.88     1315.70     83.95 o 
   1   0  20       51.61       38.01     25.09 o 
   2   0  20        8.16       10.19     38.54 o 
   3   0  20      733.80      737.55    107.68 o 
   4   0  20     3970.32     4520.10    323.86 o 
  -4   1  20        1.46      116.79     82.06 o 
  -3   1  20     9913.73    11134.96    507.65 o 
  -2   1  20     3404.43     3900.50    174.92 o 
  -1   1  20     9122.66    10168.19    258.71 o 
   0   1  20       73.31      118.56     33.29 o 
   1   1  20     9233.49    10130.20    284.19 o 
   2   1  20     3469.40     4179.57    199.83 o 
   3   1  20     9714.03    11372.85    453.19 o 
   4   1  20        0.89       64.62     95.03 o 
  -4   2  20      874.86     1050.73    164.43 o 
  -3   2  20      488.62      397.16    193.50 o 
  -2   2  20       23.58        6.52     57.81 o 
  -1   2  20      503.89      419.61     46.31 o 
   0   2  20     3334.15     3474.56    113.38 o 
   1   2  20      465.39      524.48     49.75 o 
   2   2  20       32.13       -2.13     45.26 o 
   3   2  20      417.34      586.55     95.53 o 
   4   2  20      907.63      994.42    116.63 o 
  -3   3  20     7095.29     8155.17    565.29 o 
  -2   3  20     2001.16     2622.55    215.54 o 
  -1   3  20    10181.64    11124.05    717.77 o 
   0   3  20      174.15      193.50     35.67 o 
   1   3  20    10027.34    10585.42    322.36 o 
   2   3  20     1985.66     2070.53    173.01 o 
   3   3  20     7233.70     7539.07    385.67 o 
  -2   4  20      713.40      707.29    136.00 o 
  -1   4  20      236.35      290.97     99.64 o 
   0   4  20     3302.57     3636.97    191.64 o 
   1   4  20      274.46      190.56     41.06 o 
   2   4  20      725.71      536.15     70.60 o 
   0   5  20      308.56      192.26     46.85 o 
   1   0  21      927.77     1047.05     76.34 o 
   2   0  21    15270.92    17120.42    649.23 o 
   3   0  21     1512.73     1754.39    147.89 o 
  -3   1  21      698.78      775.19    133.72 o 
  -2   1  21        6.24      -37.81     49.20 o 
  -1   1  21     1190.60     1375.85     81.79 o 
   0   1  21      398.30      356.50     44.12 o 
   1   1  21     1291.82     1350.97     62.79 o 
   2   1  21        9.26       36.66     69.97 o 
   3   1  21      685.23      728.79     99.51 o 
  -2   2  21    17117.43    19609.48   1063.73 o 
  -1   2  21     1852.60     2078.17    106.99 o 
   0   2  21      372.50      368.01     81.88 o 
   1   2  21     1914.16     1975.80     97.12 o 
   2   2  21    17121.00    18598.61    739.69 o 
  -1   3  21      821.55      388.50    397.09 o 
   0   3  21      462.93      318.03     70.98 o 
   1   3  21      808.87      731.40     56.58 o 
                                                 
